# Supplementary material for: A review of the Neotropical genus Bidessodes Régimbart, 1895 including description of four new species (Coleoptera, Adephaga, Dytiscidae, Hydroporinae, Bidessini)
Source: Zookeys. 2017 Feb 22;(658):9–38. doi: 10.3897/zookeys.658.10928 (PMC5396571; doi:10.3897/zookeys.658.10928)
Supplement: XML Treatment for Bidessodes [file zookeys.658.10928-treatment1.xml]

<!DOCTYPE tp:taxon-treatment
  PUBLIC "-//TaxonX//DTD Taxonomic Treatment Publishing DTD v0 20100105//EN" "tax-treatment-NSO.dtd">
<tp:taxon-treatment xmlns:tp="http://www.plazi.org/taxpub"><tp:treatment-meta><kwd-group><label>Taxon classification</label><kwd><named-content content-type="kingdom">Animalia</named-content></kwd><kwd><named-content content-type="order">ORDO</named-content></kwd><kwd><named-content content-type="family">FAMILIA</named-content></kwd></kwd-group><mixed-citation publication-type="journal"><person-group><name><surname>Miller</surname><given-names>Kelly B.</given-names></name></person-group><article-title>A review of the Neotropical genus <italic><tp:taxon-name><tp:taxon-name-part taxon-name-part-type="genus">Bidessodes</tp:taxon-name-part></tp:taxon-name></italic> Régimbart, 1895 including description of four new species (<tp:taxon-name><tp:taxon-name-part taxon-name-part-type="order">Coleoptera</tp:taxon-name-part></tp:taxon-name>, <tp:taxon-name><tp:taxon-name-part taxon-name-part-type="suborder">Adephaga</tp:taxon-name-part></tp:taxon-name>, <tp:taxon-name><tp:taxon-name-part taxon-name-part-type="family">Dytiscidae</tp:taxon-name-part></tp:taxon-name>, <tp:taxon-name><tp:taxon-name-part taxon-name-part-type="subfamily">Hydroporinae</tp:taxon-name-part></tp:taxon-name>, <tp:taxon-name><tp:taxon-name-part taxon-name-part-type="tribe">Bidessini</tp:taxon-name-part></tp:taxon-name>)</article-title><source>Zookeys</source><day>22</day><month>2</month><year>2017</year><volume>2017</volume><issue>658</issue><fpage>9</fpage><lpage>38</lpage><pub-id pub-id-type="doi">10.3897/zookeys.658.10928</pub-id></mixed-citation></tp:treatment-meta><tp:nomenclature><tp:taxon-name>
            <tp:taxon-name-part taxon-name-part-type="genus">Bidessodes</tp:taxon-name-part>
          </tp:taxon-name><tp:taxon-authority>Régimbart, 1895</tp:taxon-authority><tp:nomenclature-citation-list><tp:nomenclature-citation><tp:taxon-name>
                <tp:taxon-name-part taxon-name-part-type="genus">Bidessodes</tp:taxon-name-part>
              </tp:taxon-name><comment>Régimbart, 1895:76; type species: <tp:taxon-name><tp:taxon-name-part taxon-name-part-type="genus">Bidessodes</tp:taxon-name-part> <tp:taxon-name-part taxon-name-part-type="species">elongatus</tp:taxon-name-part></tp:taxon-name> Sharp, 1882b:25 by monotypy.</comment></tp:nomenclature-citation><tp:nomenclature-citation><tp:taxon-name>
                <tp:taxon-name-part taxon-name-part-type="genus">Bidessodes</tp:taxon-name-part>
              </tp:taxon-name><comment>Régimbart, 1900:528; type species: <tp:taxon-name><tp:taxon-name-part taxon-name-part-type="genus">Bidessodes</tp:taxon-name-part> <tp:taxon-name-part taxon-name-part-type="species">semistriatus</tp:taxon-name-part></tp:taxon-name> Régimbart, 1900:529 by subsequent designation of Young 1969:2; preoccupied by Régimbart 1895:76; Blackwelder 1944:76; Young 1967:82; 1969:2; 1986:219; Biström 1988:7; <xref ref-type="bibr" rid="B4">Nilsson 2016</xref>:98.</comment></tp:nomenclature-citation><tp:nomenclature-citation><tp:taxon-name>
                <tp:taxon-name-part taxon-name-part-type="genus">Bidessus</tp:taxon-name-part> (<tp:taxon-name-part taxon-name-part-type="subgenus">Bidessodes</tp:taxon-name-part>)</tp:taxon-name><comment>, Zimmermann, 1919:61; 1921:200.</comment></tp:nomenclature-citation><tp:nomenclature-citation><tp:taxon-name>
                <tp:taxon-name-part taxon-name-part-type="genus">Hughbosdineus</tp:taxon-name-part>
              </tp:taxon-name><comment>Spangler, 1981:65 <bold>syn. n.</bold></comment></tp:nomenclature-citation><tp:nomenclature-citation><tp:taxon-name>
                <tp:taxon-name-part taxon-name-part-type="genus">Youngulus</tp:taxon-name-part>
              </tp:taxon-name><comment>Spangler, 1981:69 <bold>syn. n.</bold></comment></tp:nomenclature-citation><tp:nomenclature-citation><tp:taxon-name>
                <tp:taxon-name-part taxon-name-part-type="genus">Bidessodes</tp:taxon-name-part> (<tp:taxon-name-part taxon-name-part-type="subgenus">Hughbosdineus</tp:taxon-name-part>)</tp:taxon-name><comment>, Young, 1986:206; Biström, 1988:7.</comment></tp:nomenclature-citation><tp:nomenclature-citation><tp:taxon-name>
                <tp:taxon-name-part taxon-name-part-type="genus">Bidessodes</tp:taxon-name-part> (<tp:taxon-name-part taxon-name-part-type="subgenus">Youngulus</tp:taxon-name-part>)</tp:taxon-name><comment>, Young, 1986:207; Biström, 1988:7.</comment></tp:nomenclature-citation></tp:nomenclature-citation-list></tp:nomenclature><tp:treatment-sec sec-type="diagnosis" id="SECID0ERLAE"><title>Diagnosis.</title><p>
            <italic><tp:taxon-name><tp:taxon-name-part taxon-name-part-type="genus">Bidessodes</tp:taxon-name-part></tp:taxon-name></italic> are characterized by the following features: (1) a transverse occipital line is absent (e.g. Fig. <xref ref-type="fig" rid="F1">1</xref>), (2) the anterior clypeal margin is unmodified (Fig. <xref ref-type="fig" rid="F1">1</xref>), <!--PageBreak-->(3) the basal pronotal striae are present (Fig. <xref ref-type="fig" rid="F1">1</xref>), (4) the basal elytral stria is absent (Fig. <xref ref-type="fig" rid="F1">1</xref>), (5) the elytral sutural stria is absent (Fig. <xref ref-type="fig" rid="F1">1</xref>), and (6) the transverse carina across the epipleuron at the humeral angle of the elytron is absent. The genus most similar in general appearance to <italic><tp:taxon-name><tp:taxon-name-part taxon-name-part-type="genus">Bidessodes</tp:taxon-name-part></tp:taxon-name></italic> in <tp:taxon-name><tp:taxon-name-part taxon-name-part-type="tribe">Bidessini</tp:taxon-name-part></tp:taxon-name> is <italic><tp:taxon-name><tp:taxon-name-part taxon-name-part-type="genus">Neobidessodes</tp:taxon-name-part></tp:taxon-name></italic> Hendrich and Balke, 2009, a group of species from Australia previously placed in <italic><tp:taxon-name><tp:taxon-name-part taxon-name-part-type="genus">Bidessodes</tp:taxon-name-part></tp:taxon-name></italic>. The main difference between these genera is a series of very fine serrations or denticles along the posterior margins of the abdominal ventrites, present in <italic><tp:taxon-name><tp:taxon-name-part taxon-name-part-type="genus">Bidessodes</tp:taxon-name-part></tp:taxon-name></italic> and absent in <italic><tp:taxon-name><tp:taxon-name-part taxon-name-part-type="genus">Neobidessodes</tp:taxon-name-part></tp:taxon-name></italic>.</p></tp:treatment-sec><tp:treatment-sec sec-type="comments" id="SECID0E3NAE"><title>Comments.</title><p>The genera <italic><tp:taxon-name><tp:taxon-name-part taxon-name-part-type="genus">Hughbosdineus</tp:taxon-name-part></tp:taxon-name></italic> and <italic><tp:taxon-name><tp:taxon-name-part taxon-name-part-type="genus">Youngulus</tp:taxon-name-part></tp:taxon-name></italic> were proposed by <xref ref-type="bibr" rid="B6">Spangler (1981)</xref> and relegated to subgenera of <italic><tp:taxon-name><tp:taxon-name-part taxon-name-part-type="genus">Bidessodes</tp:taxon-name-part></tp:taxon-name></italic> by <xref ref-type="bibr" rid="B7">Young (1986)</xref>. It seems clear, though, that the species were placed in their own genera based on unusual apomorphies rather than clear evidence of phylogenetic isolation. Although there has not been a phylogenetic analysis of the group, these two species appear to be well within the general character-based concept of <italic><tp:taxon-name><tp:taxon-name-part taxon-name-part-type="genus">Bidessodes</tp:taxon-name-part></tp:taxon-name></italic>. There is little justification for continued recognition of three subgenera in <italic><tp:taxon-name><tp:taxon-name-part taxon-name-part-type="genus">Bidessodes</tp:taxon-name-part></tp:taxon-name></italic>, so, <italic><tp:taxon-name><tp:taxon-name-part taxon-name-part-type="genus">Hughbosdineus</tp:taxon-name-part></tp:taxon-name></italic> Spangler, 1981 and <italic><tp:taxon-name><tp:taxon-name-part taxon-name-part-type="genus">Youngulus</tp:taxon-name-part></tp:taxon-name></italic> Spangler, 1981 are each placed as junior synonyms of <italic><tp:taxon-name><tp:taxon-name-part taxon-name-part-type="genus">Bidessodes</tp:taxon-name-part></tp:taxon-name></italic> Régimbart, 1895 (new synonymies).</p></tp:treatment-sec><tp:treatment-sec sec-type="key" id="SECID0ECQAE"><title>Key to species of <italic><tp:taxon-name><tp:taxon-name-part taxon-name-part-type="genus">Bidessodes</tp:taxon-name-part></tp:taxon-name></italic></title><p>The following key is modified from <xref ref-type="bibr" rid="B7">Young (1986)</xref> and <xref ref-type="bibr" rid="B1">Braga and Ferreira-Jr. (2009)</xref>. Keys to <italic><tp:taxon-name><tp:taxon-name-part taxon-name-part-type="genus">Bidessodes</tp:taxon-name-part></tp:taxon-name></italic> have been historically based on male attributes. This key is similarly limited. Females of many species are extremely similar and cannot be easily distinguished without association with males. Much of the key requires dissection of male genitalia, and even with the key the best diagnostic method is to dissect male genitalia and compare with descriptions and images of them. <italic><tp:taxon-name><tp:taxon-name-part taxon-name-part-type="genus">Bidessodes</tp:taxon-name-part> <tp:taxon-name-part taxon-name-part-type="species">fragilis</tp:taxon-name-part></tp:taxon-name></italic> is not keyed given ambiguity about its identity and character combination.</p><table-wrap content-type="key" position="anchor" orientation="portrait"><table id="TID0EMMAC" rules="all"><tbody><tr><td rowspan="1" colspan="1">1</td><td rowspan="1" colspan="1">Prosternal process anterior to procoxae distinctly carinate with distinctive setae or spines anteriorly in only males or both males and females</td><td rowspan="1" colspan="1">
                    <bold>2</bold>
                  </td></tr><tr><td rowspan="1" colspan="1">–</td><td rowspan="1" colspan="1">Prosternal process anterior to procoxae not distinctly carinate in either sex, simply rounded or only weakly carinate, without distinctive setae or spines</td><td rowspan="1" colspan="1">
                    <bold>3</bold>
                  </td></tr><tr><td rowspan="1" colspan="1">2</td><td rowspan="1" colspan="1">Prosternal process carinate anterior to procoxae in both males and females; males with distinctive transverse impression across metaventrite behind mesocoxae; metatrochanter and metafemur large, but not conspicuously modified (Fig. <xref ref-type="fig" rid="F4">71</xref>); length: 2.3–2.6 mm; male median lobe in lateral aspect apically somewhat curved with distinct subapical dorsal expansion (Fig. <xref ref-type="fig" rid="F4">68</xref>); lateral lobe very broad, apical segment large, broadly subtriangular, oriented obliquely with respect to basal segment (Fig. <xref ref-type="fig" rid="F4">70</xref>); Bolivia, Brazil, Guyana, and Venezuela (Fig. <xref ref-type="fig" rid="F9">104</xref>)</td><td rowspan="1" colspan="1">
                    <bold><italic><tp:taxon-name><tp:taxon-name-part taxon-name-part-type="genus">Bidessodes</tp:taxon-name-part> <tp:taxon-name-part taxon-name-part-type="species">knischi</tp:taxon-name-part></tp:taxon-name></italic></bold>
                  </td></tr><tr><td rowspan="1" colspan="1">–</td><td rowspan="1" colspan="1">Prosternal process anterior to procoxae carinate in males but not females; metaventrite not impressed in either sex; metatrochanter large and rounded apically, conspicuously extending beyond ventral margin of metafemur (Fig. <xref ref-type="fig" rid="F4">81</xref>); length: 2.4–2.9 mm; male median lobe in lateral aspect apically strongly curved <!--PageBreak-->without distinct subapical expansion (Fig. <xref ref-type="fig" rid="F4">78</xref>); lateral lobe with apical segment very large, expanded apically, broadly rounded at apex, linear with respect to small basal segment (Fig. <xref ref-type="fig" rid="F4">80</xref>); Guyana, Brazil (Fig. <xref ref-type="fig" rid="F7">100</xref>)</td><td rowspan="1" colspan="1">
                    <bold><italic><tp:taxon-name><tp:taxon-name-part taxon-name-part-type="genus">Bidessodes</tp:taxon-name-part> <tp:taxon-name-part taxon-name-part-type="species">obscuripennis</tp:taxon-name-part></tp:taxon-name></italic></bold>
                  </td></tr><tr><td rowspan="1" colspan="1">3</td><td rowspan="1" colspan="1">Male metatrochanter large, almost square in outline and metafemur enlarged (Fig. <xref ref-type="fig" rid="F3">50</xref>); male abdominal ventrite <named-content xmlns:xlink="http://www.w3.org/1999/xlink" content-type="dwc:institutional_code" xlink:type="simple"><named-content content-type="dwc:institutional_code" xlink:type="simple">VI</named-content></named-content> transversely impressed subapically, apex weakly carinate; male median lobe in lateral aspect with apical portion medially broadly expanded, narrowed to elongate, slender, straight at apex (Fig. <xref ref-type="fig" rid="F3">47</xref>); length: 2.8–3.1 mm; Colombia, Venezuela, Guyana (Fig. <xref ref-type="fig" rid="F6">98</xref>)</td><td rowspan="1" colspan="1">
                    <bold><italic><tp:taxon-name><tp:taxon-name-part taxon-name-part-type="genus">Bidessodes</tp:taxon-name-part> <tp:taxon-name-part taxon-name-part-type="species">franki</tp:taxon-name-part></tp:taxon-name></italic></bold>
                  </td></tr><tr><td rowspan="1" colspan="1">–</td><td rowspan="1" colspan="1">Male metatrochanter variable, in some cases slightly modified in males but not conspicuously modified as above in either sex; male abdominal ventrite <named-content xmlns:xlink="http://www.w3.org/1999/xlink" content-type="dwc:institutional_code" xlink:type="simple"><named-content content-type="dwc:institutional_code" xlink:type="simple">VI</named-content></named-content> variable; male genitalia different from described above</td><td rowspan="1" colspan="1">
                    <bold>4</bold>
                  </td></tr><tr><td rowspan="1" colspan="1">4</td><td rowspan="1" colspan="1">Male mesotibia distinctly bent at base (as in Fig. <xref ref-type="fig" rid="F4">66</xref>)</td><td rowspan="1" colspan="1">
                    <bold>5</bold>
                  </td></tr><tr><td rowspan="1" colspan="1">–</td><td rowspan="1" colspan="1">Male mesotibia not bent</td><td rowspan="1" colspan="1">
                    <bold>9</bold>
                  </td></tr><tr><td rowspan="1" colspan="1">5</td><td rowspan="1" colspan="1">Pronotum widest at base, nearly as wide as distance across bases of elytra (Fig. <xref ref-type="fig" rid="F4">61</xref>); male median lobe with two long branches, each of which is broadly spatulate and trilobed (Fig. <xref ref-type="fig" rid="F4">63</xref>); lateral lobe with apical segment broad and round (Fig. <xref ref-type="fig" rid="F4">64</xref>); size small, about 2.2–2.4 mm in length; Brazil and Bolivia (Fig. <xref ref-type="fig" rid="F9">103</xref>)</td><td rowspan="1" colspan="1">
                    <tp:taxon-name><tp:taxon-name-part taxon-name-part-type="genus">Bidessodes</tp:taxon-name-part> <tp:taxon-name-part taxon-name-part-type="species">jucundus</tp:taxon-name-part></tp:taxon-name>
                  </td></tr><tr><td rowspan="1" colspan="1">–</td><td rowspan="1" colspan="1">Pronotum widest medially, narrowed posteriorly; male median lobe may be comprised of two long branches, but not apically spatulate and trilobed; lateral lobe with apical segment various, but not broad and round</td><td rowspan="1" colspan="1">
                    <bold>6</bold>
                  </td></tr><tr><td rowspan="1" colspan="1">6</td><td rowspan="1" colspan="1">Last visible abdominal ventrite of male with distinct transverse sulcus; length: 2.6–2.7 mm; Brazil (Fig. <xref ref-type="fig" rid="F9">104</xref>)</td><td rowspan="1" colspan="1">
                    <bold><italic><tp:taxon-name><tp:taxon-name-part taxon-name-part-type="genus">Bidessodes</tp:taxon-name-part> <tp:taxon-name-part taxon-name-part-type="species">hamadae</tp:taxon-name-part></tp:taxon-name></italic></bold>
                  </td></tr><tr><td rowspan="1" colspan="1">–</td><td rowspan="1" colspan="1">Last visible abdominal ventrite of male unmodified or variously impressed, but without carina or sulcus</td><td rowspan="1" colspan="1">
                    <bold>7</bold>
                  </td></tr><tr><td rowspan="1" colspan="1">7</td><td rowspan="1" colspan="1">Mesofemur of male not expanded; length: 2.2–2.6 mm; Brazil (Fig. <xref ref-type="fig" rid="F8">102</xref>)</td><td rowspan="1" colspan="1">
                    <bold><italic><tp:taxon-name><tp:taxon-name-part taxon-name-part-type="genus">Bidessodes</tp:taxon-name-part> <tp:taxon-name-part taxon-name-part-type="species">nessimiani</tp:taxon-name-part></tp:taxon-name></italic></bold>
                  </td></tr><tr><td rowspan="1" colspan="1">–</td><td rowspan="1" colspan="1">Mesofemur of male expanded and distinctly swollen in apical 1/3</td><td rowspan="1" colspan="1">
                    <bold>8</bold>
                  </td></tr><tr><td rowspan="1" colspan="1">8</td><td rowspan="1" colspan="1">Elytra dark, without pale fasciae or maculae (Fig. <xref ref-type="fig" rid="F2">21</xref>); male median lobe in lateral aspect broadly curved, slender with elongate expansion along dorsal margin medially (Fig. <xref ref-type="fig" rid="F2">22</xref>); lateral lobe short, apical segment broad, apically truncate with broad expansion subapically along dorsal margin (Fig. <xref ref-type="fig" rid="F2">24</xref>); length: 2.5–2.8 mm; Bolivia and Brazil (Fig. <xref ref-type="fig" rid="F7">99</xref>)</td><td rowspan="1" colspan="1">
                    <bold><italic><tp:taxon-name><tp:taxon-name-part taxon-name-part-type="genus">Bidessodes</tp:taxon-name-part> <tp:taxon-name-part taxon-name-part-type="species">acharistus</tp:taxon-name-part></tp:taxon-name></italic></bold>
                  </td></tr><tr><td rowspan="1" colspan="1">–</td><td rowspan="1" colspan="1">Elytra with pale fasciae (Fig. <xref ref-type="fig" rid="F5">92</xref>); male median lobe simple, in lateral aspect shallowly curved, expanded medially along ventral margin (Fig. <xref ref-type="fig" rid="F5">93</xref>); lateral lobe long, apical segment elongate, sinuate and apically slender and sharply pointed (Fig. <xref ref-type="fig" rid="F5">95</xref>); length: 2.4–2.8 mm; Brazil (Fig. <xref ref-type="fig" rid="F9">103</xref>)</td><td rowspan="1" colspan="1">
                    <bold><italic><tp:taxon-name><tp:taxon-name-part taxon-name-part-type="genus">Bidessodes</tp:taxon-name-part> <tp:taxon-name-part taxon-name-part-type="species">zimmermanni</tp:taxon-name-part></tp:taxon-name></italic></bold>
                  </td></tr><tr><td rowspan="1" colspan="1">9</td><td rowspan="1" colspan="1">Abdominal ventrite <named-content xmlns:xlink="http://www.w3.org/1999/xlink" content-type="dwc:institutional_code" xlink:type="simple"><named-content content-type="dwc:institutional_code" xlink:type="simple">VI</named-content></named-content> of male deeply impressed on each side, impression medially carinate; pro- and mesotarsomere I of male not laterally expanded, similar to female mesotarsomeres; male median lobe deeply bifid, with each branch with distinctive apical “hooks” in ventral aspect (Fig. <xref ref-type="fig" rid="F5">89</xref>); size small, length: 2.0 mm (Fig. <xref ref-type="fig" rid="F5">87</xref>); Brazil and Guyana (Fig. <xref ref-type="fig" rid="F9">103</xref>)</td><td rowspan="1" colspan="1">
                    <bold><italic><tp:taxon-name><tp:taxon-name-part taxon-name-part-type="genus">Bidessodes</tp:taxon-name-part> <tp:taxon-name-part taxon-name-part-type="species">s</tp:taxon-name-part> <tp:taxon-name-part taxon-name-part-type="subspecies">subsignatus</tp:taxon-name-part></tp:taxon-name></italic></bold>
                  </td></tr><tr><td rowspan="1" colspan="1">–</td><td rowspan="1" colspan="1">Abdominal ventrite <named-content xmlns:xlink="http://www.w3.org/1999/xlink" content-type="dwc:institutional_code" xlink:type="simple"><named-content content-type="dwc:institutional_code" xlink:type="simple">VI</named-content></named-content> of male not or only weakly impressed on each side, usually impressed in an oval or round area subapically or otherwise modified; <!--PageBreak-->pro- and mesotarsomere I of male distinctly expanded; male median lobe various, but not deeply bifid with apical “hooks” in ventral aspect; size larger, length &gt; 2.0 mm</td><td rowspan="1" colspan="1">
                    <bold>10</bold>
                  </td></tr><tr><td rowspan="1" colspan="1">10</td><td rowspan="1" colspan="1">Apex of abdominal ventrite <named-content xmlns:xlink="http://www.w3.org/1999/xlink" content-type="dwc:institutional_code" xlink:type="simple"><named-content content-type="dwc:institutional_code" xlink:type="simple">VI</named-content></named-content> of male with distinct strigose sculpture or a longitudinal sulcus</td><td rowspan="1" colspan="1">
                    <bold>11</bold>
                  </td></tr><tr><td rowspan="1" colspan="1">–</td><td rowspan="1" colspan="1">Apex of abdominal ventrite <named-content xmlns:xlink="http://www.w3.org/1999/xlink" content-type="dwc:institutional_code" xlink:type="simple"><named-content content-type="dwc:institutional_code" xlink:type="simple">VI</named-content></named-content> of male unmodified or variously impressed, but without carina or sulcus</td><td rowspan="1" colspan="1">
                    <bold>12</bold>
                  </td></tr><tr><td rowspan="1" colspan="1">11</td><td rowspan="1" colspan="1">Abdominal ventrite <named-content xmlns:xlink="http://www.w3.org/1999/xlink" content-type="dwc:institutional_code" xlink:type="simple"><named-content content-type="dwc:institutional_code" xlink:type="simple">VI</named-content></named-content> of male with an area of coarse strigose sculpture subapically; male median lobe in lateral aspect extremely slender and curved with slender, pointed apical branches (Fig. <xref ref-type="fig" rid="F3">42</xref>); lateral lobe with apical portion irregularly shaped, subquadrate with apical short lobe (Fig. <xref ref-type="fig" rid="F3">43</xref>); length: 2.2–2.4 mm; Brazil, Guyana, Suriname, and Venezuela (Fig. <xref ref-type="fig" rid="F8">102</xref>)</td><td rowspan="1" colspan="1">
                    <bold><italic><tp:taxon-name><tp:taxon-name-part taxon-name-part-type="genus">Bidessodes</tp:taxon-name-part> <tp:taxon-name-part taxon-name-part-type="species">evanidus</tp:taxon-name-part></tp:taxon-name></italic></bold>
                  </td></tr><tr><td rowspan="1" colspan="1">–</td><td rowspan="1" colspan="1">Abdominal ventrite <named-content xmlns:xlink="http://www.w3.org/1999/xlink" content-type="dwc:institutional_code" xlink:type="simple"><named-content content-type="dwc:institutional_code" xlink:type="simple">VI</named-content></named-content> of male without sculpturing subapically, sulcate instead; male median lobe with apex in lateral aspect sinuate (Fig. <xref ref-type="fig" rid="F2">32</xref>); lateral lobe with apical portion oval (Fig. <xref ref-type="fig" rid="F2">34</xref>); length: 2.4–2.6 mm; Brazil (Fig. <xref ref-type="fig" rid="F7">100</xref>)</td><td rowspan="1" colspan="1">
                    <bold><italic><tp:taxon-name><tp:taxon-name-part taxon-name-part-type="genus">Bidessodes</tp:taxon-name-part> <tp:taxon-name-part taxon-name-part-type="species">demarcoi</tp:taxon-name-part></tp:taxon-name></italic></bold>
                  </td></tr><tr><td rowspan="1" colspan="1">12</td><td rowspan="1" colspan="1">Male median lobe in lateral aspect with apical portion moderately broad, sublinear, apically slender and very narrowly rounded (Fig. <xref ref-type="fig" rid="F5">83</xref>); length: 2.5–3.4 mm (Fig. <xref ref-type="fig" rid="F5">82</xref>); Brazil, French Guiana, and Suriname (Fig. <xref ref-type="fig" rid="F7">100</xref>)</td><td rowspan="1" colspan="1">
                    <bold><italic><tp:taxon-name><tp:taxon-name-part taxon-name-part-type="genus">Bidessodes</tp:taxon-name-part> <tp:taxon-name-part taxon-name-part-type="species">semistriatus</tp:taxon-name-part></tp:taxon-name></italic></bold>
                  </td></tr><tr><td rowspan="1" colspan="1">–</td><td rowspan="1" colspan="1">Male median lobe not as described above; length &lt; 3.0 mm</td><td rowspan="1" colspan="1">
                    <bold>13</bold>
                  </td></tr><tr><td rowspan="1" colspan="1">13</td><td rowspan="1" colspan="1">Male median lobe robust, curved, apically linear along dorsal margin, broadly expanded along ventral margin (Fig. <xref ref-type="fig" rid="F3">56</xref>); length: 2.4–2.6 mm; Venezuela, French Guiana (Fig. <xref ref-type="fig" rid="F7">100</xref>)</td><td rowspan="1" colspan="1">
                    <bold><italic><tp:taxon-name><tp:taxon-name-part taxon-name-part-type="genus">Bidessodes</tp:taxon-name-part> <tp:taxon-name-part taxon-name-part-type="species">hygrobius</tp:taxon-name-part></tp:taxon-name></italic></bold>
                  </td></tr><tr><td rowspan="1" colspan="1">–</td><td rowspan="1" colspan="1">Male median lobe not as described above</td><td rowspan="1" colspan="1">
                    <bold>14</bold>
                  </td></tr><tr><td rowspan="1" colspan="1">14</td><td rowspan="1" colspan="1">Male median lobe in lateral aspect elongate, slender, evenly curved (Fig. <xref ref-type="fig" rid="F1">17</xref>); size small, length: 1.6–1.7 mm; Venezuela (Fig. <xref ref-type="fig" rid="F6">98</xref>)</td><td rowspan="1" colspan="1">
                    <bold><italic><tp:taxon-name><tp:taxon-name-part taxon-name-part-type="genus">Bidessodes</tp:taxon-name-part> <tp:taxon-name-part taxon-name-part-type="species">melas</tp:taxon-name-part></tp:taxon-name></italic></bold>
                  </td></tr><tr><td rowspan="1" colspan="1">–</td><td rowspan="1" colspan="1">Male median lobe in lateral aspect robust, or differently shaped; size larger, length &gt; 2.0 mm</td><td rowspan="1" colspan="1">
                    <bold>15</bold>
                  </td></tr><tr><td rowspan="1" colspan="1">15</td><td rowspan="1" colspan="1">Male median lobe in lateral aspect very broad and evenly curved, apically very slender (Fig. <xref ref-type="fig" rid="F2">27</xref>); length: 2.1–2.6 mm; Venezuela, Guyana, Suriname (Fig. <xref ref-type="fig" rid="F7">99</xref>)</td><td rowspan="1" colspan="1">
                    <bold><italic><tp:taxon-name><tp:taxon-name-part taxon-name-part-type="genus">Bidessodes</tp:taxon-name-part> <tp:taxon-name-part taxon-name-part-type="species">charaxinus</tp:taxon-name-part></tp:taxon-name></italic></bold>
                  </td></tr><tr><td rowspan="1" colspan="1">–</td><td rowspan="1" colspan="1">Male median lobe in lateral aspect abruptly curved apically or linear, apex robust</td><td rowspan="1" colspan="1">
                    <bold>16</bold>
                  </td></tr><tr><td rowspan="1" colspan="1">16</td><td rowspan="1" colspan="1">Male median lobe in lateral aspect apically straight and broad (Fig. <xref ref-type="fig" rid="F1">7</xref>); length: 2.3–2.4 mm; Guyana (Fig. <xref ref-type="fig" rid="F6">97</xref>)</td><td rowspan="1" colspan="1">
                    <bold><italic><tp:taxon-name><tp:taxon-name-part taxon-name-part-type="genus">Bidessodes</tp:taxon-name-part> <tp:taxon-name-part taxon-name-part-type="species">erythros</tp:taxon-name-part></tp:taxon-name></italic></bold>
                  </td></tr><tr><td rowspan="1" colspan="1">–</td><td rowspan="1" colspan="1">Male median lobe in lateral aspect apically abruptly curved</td><td rowspan="1" colspan="1">
                    <bold>17</bold>
                  </td></tr><tr><td rowspan="1" colspan="1">17</td><td rowspan="1" colspan="1">Male median lobe in ventral aspect extremely broad with broad lateral lobes (Fig. <xref ref-type="fig" rid="F1">12</xref>); length: 2.4 mm; Venezuela (Fig. <xref ref-type="fig" rid="F6">97</xref>)</td><td rowspan="1" colspan="1">
                    <bold><italic><tp:taxon-name><tp:taxon-name-part taxon-name-part-type="genus">Bidessodes</tp:taxon-name-part> <tp:taxon-name-part taxon-name-part-type="species">leukus</tp:taxon-name-part></tp:taxon-name></italic></bold>
                  </td></tr><tr><td rowspan="1" colspan="1">–</td><td rowspan="1" colspan="1">Male median lobe in ventral aspect not so broad, without broad lateral lobes</td><td rowspan="1" colspan="1">
                    <bold>18</bold>
                  </td></tr><tr><td rowspan="1" colspan="1">18</td><td rowspan="1" colspan="1">Male median lobe in lateral aspect with apex extremely broad and truncate (Fig. <xref ref-type="fig" rid="F1">2</xref>); length: 2.3–2.5 mm; Suriname (Fig. <xref ref-type="fig" rid="F6">97</xref>)</td><td rowspan="1" colspan="1">
                    <bold><italic><tp:taxon-name><tp:taxon-name-part taxon-name-part-type="genus">Bidessodes</tp:taxon-name-part> <tp:taxon-name-part taxon-name-part-type="species">chlorus</tp:taxon-name-part></tp:taxon-name></italic></bold>
                  </td></tr><tr><td rowspan="1" colspan="1">–</td><td rowspan="1" colspan="1">Male median lobe in lateral aspect somewhat more slender, apically pointed (Fig. <xref ref-type="fig" rid="F2">36</xref>); length: 2.6–2.9 mm; Central America (Fig. <xref ref-type="fig" rid="F8">101</xref>)</td><td rowspan="1" colspan="1">
                    <bold><italic><tp:taxon-name><tp:taxon-name-part taxon-name-part-type="genus">Bidessodes</tp:taxon-name-part> <tp:taxon-name-part taxon-name-part-type="species">elongatus</tp:taxon-name-part></tp:taxon-name></italic></bold>
                  </td></tr><!--PageBreak--></tbody></table></table-wrap></tp:treatment-sec><tp:treatment-sec><!--Section generated to contain objects referenced in tp:taxon-treatment.--><fig id="F1" position="float" orientation="portrait"><label>Figures 1–20.</label><caption><p>
          <italic><tp:taxon-name><tp:taxon-name-part taxon-name-part-type="genus">Bidessodes</tp:taxon-name-part></tp:taxon-name></italic> species. <bold>1–5</bold> <italic><tp:taxon-name><tp:taxon-name-part taxon-name-part-type="genus">Bidessodes</tp:taxon-name-part> <tp:taxon-name-part taxon-name-part-type="species">chlorus</tp:taxon-name-part></tp:taxon-name></italic> <bold>1</bold> dorsal habitus, scale = 1 mm <bold>2–4</bold> male genitalia <bold>2</bold> median lobe, right lateral aspect <bold>3</bold> median lobe, ventral aspect <bold>4</bold> right lateral lobe, right lateral aspect <bold>5</bold> left metatrochanter and metafemur, anterior aspect, scale = 0.25 mm <bold>6</bold> <italic><tp:taxon-name><tp:taxon-name-part taxon-name-part-type="genus">Bidessodes</tp:taxon-name-part> <tp:taxon-name-part taxon-name-part-type="species">erythros</tp:taxon-name-part></tp:taxon-name></italic> <bold>6</bold> dorsal habitus, scale = 1 mm <bold>7–9</bold> male genitalia <bold>7</bold> median lobe, right lateral aspect <bold>8</bold> median lobe, ventral aspect <bold>9</bold> right lateral lobe, right lateral aspect <bold>10</bold> left metatrochanter and metafemur, anterior aspect, scale = 0.25 mm <bold>11</bold> <italic><tp:taxon-name><tp:taxon-name-part taxon-name-part-type="genus">Bidessodes</tp:taxon-name-part> <tp:taxon-name-part taxon-name-part-type="species">leukus</tp:taxon-name-part></tp:taxon-name></italic> <bold>11</bold> dorsal habitus, scale = 1 mm <bold>12–14</bold> male genitalia <bold>12</bold> median lobe, right lateral aspect <bold>13</bold> median lobe, ventral aspect <bold>14</bold> right lateral lobe, right lateral aspect <bold>15</bold> left metatrochanter and metafemur, anterior aspect, scale = 0.25 mm <bold>16</bold> <italic><tp:taxon-name><tp:taxon-name-part taxon-name-part-type="genus">Bidessodes</tp:taxon-name-part> <tp:taxon-name-part taxon-name-part-type="species">melas</tp:taxon-name-part></tp:taxon-name></italic> <bold>16</bold> dorsal habitus, scale = 1 mm <bold>17</bold> male genitalia <bold>17</bold> median lobe, right lateral aspect <bold>18</bold> median lobe, ventral aspect <bold>19</bold> right lateral lobe, right lateral aspect <bold>20</bold> left metatrochanter and metafemur, anterior aspect, scale = 0.25 mm.</p></caption><graphic xmlns:xlink="http://www.w3.org/1999/xlink" xlink:href="zookeys-658-009-g001.jpg" position="float" orientation="portrait" xlink:type="simple" id="oo_123442.jpg"/></fig><fig id="F4" position="float" orientation="portrait"><label>Figures 61–81.</label><caption><p>
          <italic><tp:taxon-name><tp:taxon-name-part taxon-name-part-type="genus">Bidessodes</tp:taxon-name-part></tp:taxon-name></italic> species. <bold>61–66</bold> <italic><tp:taxon-name><tp:taxon-name-part taxon-name-part-type="genus">Bidessodes</tp:taxon-name-part> <tp:taxon-name-part taxon-name-part-type="species">jucundus</tp:taxon-name-part></tp:taxon-name></italic> <bold>61</bold> dorsal habitus, scale = 1 mm <bold>62</bold> male genitalia <bold>62</bold> median lobe, right lateral aspect <bold>63</bold> median lobe, ventral aspect <bold>64</bold> right lateral lobe, right lateral aspect <bold>65</bold> left metatrochanter and metafemur, anterior aspect, scale = 0.25 mm <bold>66</bold> left mesotrochanter, mesofemur and mesotibia, anterior aspect, scale = 0.25 mm <bold>67–71</bold> <italic><tp:taxon-name><tp:taxon-name-part taxon-name-part-type="genus">Bidessodes</tp:taxon-name-part> <tp:taxon-name-part taxon-name-part-type="species">knischi</tp:taxon-name-part></tp:taxon-name></italic> <bold>67</bold> dorsal habitus, scale = 1 mm <bold>68</bold> male genitalia <bold>68</bold> median lobe, right lateral aspect <bold>69</bold> median lobe, ventral aspect <bold>70</bold> right lateral lobe, right lateral aspect <bold>71</bold> left metatrochanter and metafemur, anterior aspect, scale = 0.25 mm <bold>72–76</bold> <italic><tp:taxon-name><tp:taxon-name-part taxon-name-part-type="genus">Bidessodes</tp:taxon-name-part> <tp:taxon-name-part taxon-name-part-type="species">nessimiani</tp:taxon-name-part></tp:taxon-name></italic> <bold>72</bold> dorsal habitus, scale = 1 mm <bold>73</bold> male genitalia <bold>73</bold> median lobe, right lateral aspect <bold>74</bold> median lobe, ventral aspect <bold>75</bold> right lateral lobe, right lateral aspect <bold>76</bold> left metatrochanter and metafemur, anterior aspect, scale = 0.25 mm <bold>77–81</bold> <italic><tp:taxon-name><tp:taxon-name-part taxon-name-part-type="genus">Bidessodes</tp:taxon-name-part> <tp:taxon-name-part taxon-name-part-type="species">obscuripennis</tp:taxon-name-part></tp:taxon-name></italic> <bold>77</bold> dorsal habitus, scale = 1 mm <bold>78</bold> male genitalia <bold>78</bold> median lobe, right lateral aspect <bold>79</bold> median lobe, ventral aspect <bold>80</bold> right lateral lobe, right lateral aspect <bold>81</bold> left metatrochanter and metafemur, anterior aspect, scale = 0.25 mm.</p></caption><graphic xmlns:xlink="http://www.w3.org/1999/xlink" xlink:href="zookeys-658-009-g004.jpg" position="float" orientation="portrait" xlink:type="simple" id="oo_123445.jpg"/></fig><fig id="F9" position="float" orientation="portrait"><label>Figures 103–104.</label><caption><p>Distributions of <italic><tp:taxon-name><tp:taxon-name-part taxon-name-part-type="genus">Bidessodes</tp:taxon-name-part></tp:taxon-name></italic> species based on examined specimens and published records.</p></caption><graphic xmlns:xlink="http://www.w3.org/1999/xlink" xlink:href="zookeys-658-009-g009.jpg" position="float" orientation="portrait" xlink:type="simple" id="oo_123452.jpg"/></fig><fig id="F7" position="float" orientation="portrait"><label>Figures 99–100.</label><caption><p>Distributions of <italic><tp:taxon-name><tp:taxon-name-part taxon-name-part-type="genus">Bidessodes</tp:taxon-name-part></tp:taxon-name></italic> species based on examined specimens and published records.</p></caption><graphic xmlns:xlink="http://www.w3.org/1999/xlink" xlink:href="zookeys-658-009-g007.jpg" position="float" orientation="portrait" xlink:type="simple" id="oo_123448.jpg"/></fig><fig id="F3" position="float" orientation="portrait"><label>Figures 41–60.</label><caption><p>
          <italic><tp:taxon-name><tp:taxon-name-part taxon-name-part-type="genus">Bidessodes</tp:taxon-name-part></tp:taxon-name></italic> species. <bold>41–45</bold> <italic><tp:taxon-name><tp:taxon-name-part taxon-name-part-type="genus">Bidessodes</tp:taxon-name-part> <tp:taxon-name-part taxon-name-part-type="species">evanidus</tp:taxon-name-part></tp:taxon-name></italic> <bold>41</bold> dorsal habitus, scale = 1 mm <bold>42</bold> male genitalia <bold>42</bold> median lobe, right lateral aspect <bold>43</bold> median lobe, ventral aspect <bold>44</bold> right lateral lobe, right lateral aspect <bold>45</bold> left metatrochanter and metafemur, anterior aspect, scale = 0.25 mm <bold>46–50</bold> <italic><tp:taxon-name><tp:taxon-name-part taxon-name-part-type="genus">Bidessodes</tp:taxon-name-part> <tp:taxon-name-part taxon-name-part-type="species">franki</tp:taxon-name-part></tp:taxon-name></italic> <bold>46</bold> dorsal habitus, scale = 1 mm <bold>47</bold> male genitalia <bold>47</bold> median lobe, right lateral 6spect <bold>48</bold> median lobe, ventral aspect <bold>49</bold> right lateral lobe, right lateral aspect <bold>50</bold> left metatrochanter and metafemur, anterior aspect, scale = 0.25 mm <bold>51–54</bold> <italic><tp:taxon-name><tp:taxon-name-part taxon-name-part-type="genus">Bidessodes</tp:taxon-name-part> <tp:taxon-name-part taxon-name-part-type="species">hamadae</tp:taxon-name-part></tp:taxon-name></italic> <bold>51</bold> dorsal habitus, scale = 1 mm <bold>52</bold> male genitalia <bold>52</bold> median lobe, right lateral aspect <bold>53</bold> median lobe, ventral aspect <bold>54</bold> right lateral lobe, right lateral aspect <bold>55–60</bold> <italic><tp:taxon-name><tp:taxon-name-part taxon-name-part-type="genus">Bidessodes</tp:taxon-name-part> <tp:taxon-name-part taxon-name-part-type="species">hygrobius</tp:taxon-name-part></tp:taxon-name></italic> <bold>55</bold> dorsal habitus, scale = 1 mm <bold>56</bold> male genitalia <bold>56</bold> median lobe, right lateral aspect <bold>57</bold> median lobe, ventral aspect <bold>58</bold> right lateral lobe apex, apical aspect <bold>59</bold> right lateral lobe, right lateral aspect <bold>60</bold> left metatrochanter and metafemur, anterior aspect, scale = 0.25 mm.</p></caption><graphic xmlns:xlink="http://www.w3.org/1999/xlink" xlink:href="zookeys-658-009-g003.jpg" position="float" orientation="portrait" xlink:type="simple" id="oo_123444.jpg"/></fig><fig id="F6" position="float" orientation="portrait"><label>Figures 97–98.</label><caption><p>Distributions of <italic><tp:taxon-name><tp:taxon-name-part taxon-name-part-type="genus">Bidessodes</tp:taxon-name-part></tp:taxon-name></italic> species based on examined specimens and published records.</p></caption><graphic xmlns:xlink="http://www.w3.org/1999/xlink" xlink:href="zookeys-658-009-g006.jpg" position="float" orientation="portrait" xlink:type="simple" id="oo_123447.jpg"/></fig><fig id="F8" position="float" orientation="portrait"><label>Figures 101–102.</label><caption><p>Distributions of <italic><tp:taxon-name><tp:taxon-name-part taxon-name-part-type="genus">Bidessodes</tp:taxon-name-part></tp:taxon-name></italic> species based on examined specimens and published records.</p></caption><graphic xmlns:xlink="http://www.w3.org/1999/xlink" xlink:href="zookeys-658-009-g008.jpg" position="float" orientation="portrait" xlink:type="simple" id="oo_123450.jpg"/></fig><fig id="F2" position="float" orientation="portrait"><label>Figures 21–40.</label><caption><p>
          <italic><tp:taxon-name><tp:taxon-name-part taxon-name-part-type="genus">Bidessodes</tp:taxon-name-part></tp:taxon-name></italic> species. <bold>21–25</bold> <italic><tp:taxon-name><tp:taxon-name-part taxon-name-part-type="genus">Bidessodes</tp:taxon-name-part> <tp:taxon-name-part taxon-name-part-type="species">acharistus</tp:taxon-name-part></tp:taxon-name></italic> <bold>21</bold> dorsal habitus, scale = 1 mm <bold>22</bold> male genitalia <bold>22</bold> median lobe, right lateral aspect <bold>23</bold> median lobe, ventral aspect <bold>24</bold> right lateral lobe, right lateral aspect <bold>25</bold> left metatrochanter and metafemur, anterior aspect, scale = 0.25 mm <bold>26–30</bold> <italic><tp:taxon-name><tp:taxon-name-part taxon-name-part-type="genus">Bidessodes</tp:taxon-name-part> <tp:taxon-name-part taxon-name-part-type="species">charaxinus</tp:taxon-name-part></tp:taxon-name></italic> <bold>26</bold> dorsal habitus, scale = 1 mm <bold>27</bold> male genitalia <bold>27</bold> median lobe, right lateral aspect <bold>28</bold> median lobe, ventral aspect <bold>29</bold> right lateral lobe, right lateral aspect <bold>30</bold> left metatrochanter and metafemur, anterior aspect, scale = 0.25 mm <bold>31–34</bold> <italic><tp:taxon-name><tp:taxon-name-part taxon-name-part-type="genus">Bidessodes</tp:taxon-name-part> <tp:taxon-name-part taxon-name-part-type="species">demarcoi</tp:taxon-name-part></tp:taxon-name></italic> <bold>31</bold> dorsal habitus, scale = 1 mm <bold>32</bold> male genitalia <bold>32</bold> median lobe, right lateral aspect <bold>33</bold> median lobe, ventral aspect <bold>34</bold> right lateral lobe, right lateral aspect <bold>35–40</bold> <italic><tp:taxon-name><tp:taxon-name-part taxon-name-part-type="genus">Bidessodes</tp:taxon-name-part> <tp:taxon-name-part taxon-name-part-type="species">elongatus</tp:taxon-name-part></tp:taxon-name></italic> <bold>35</bold> dorsal habitus, scale = 1 mm <bold>36</bold> male genitalia <bold>36</bold> median lobe, right lateral aspect <bold>37</bold> median lobe, ventral aspect <bold>38</bold> apex of right lateral lobe, apical aspect <bold>39</bold> right lateral lobe, right lateral aspect <bold>40</bold> left metatrochanter and metafemur, anterior aspect, scale = 0.25 mm.</p></caption><graphic xmlns:xlink="http://www.w3.org/1999/xlink" xlink:href="zookeys-658-009-g002.jpg" position="float" orientation="portrait" xlink:type="simple" id="oo_123443.jpg"/></fig><fig id="F5" position="float" orientation="portrait"><label>Figures 82–96.</label><caption><p>
          <italic><tp:taxon-name><tp:taxon-name-part taxon-name-part-type="genus">Bidessodes</tp:taxon-name-part></tp:taxon-name></italic> species. <bold>82–86</bold> <italic><tp:taxon-name><tp:taxon-name-part taxon-name-part-type="genus">Bidessodes</tp:taxon-name-part> <tp:taxon-name-part taxon-name-part-type="species">semistriatus</tp:taxon-name-part></tp:taxon-name></italic> <bold>82</bold> dorsal habitus, scale = 1 mm <bold>83</bold> male genitalia <bold>83</bold> median lobe, right lateral aspect <bold>84</bold> median lobe, ventral aspect <bold>85</bold> right lateral lobe, right lateral aspect <bold>86</bold> left metatrochanter and metafemur, anterior aspect, scale = 0.25 mm <bold>87–91</bold> <italic><tp:taxon-name><tp:taxon-name-part taxon-name-part-type="genus">Bidessodes</tp:taxon-name-part> <tp:taxon-name-part taxon-name-part-type="species">subsignatus</tp:taxon-name-part></tp:taxon-name></italic> <bold>87</bold> dorsal habitus, scale = 1 mm <bold>88</bold> male genitalia <bold>88</bold> median lobe, right lateral aspect <bold>89</bold> median lobe, ventral aspect <bold>90</bold> right lateral lobe, right lateral aspect <bold>91</bold> left metatrochanter and metafemur, anterior aspect, scale = 0.25 mm <bold>92–96</bold> <italic><tp:taxon-name><tp:taxon-name-part taxon-name-part-type="genus">Bidessodes</tp:taxon-name-part> <tp:taxon-name-part taxon-name-part-type="species">zimmermanni</tp:taxon-name-part></tp:taxon-name></italic> <bold>92</bold> dorsal habitus, scale = 1 mm <bold>93</bold> male genitalia <bold>93</bold> median lobe, right lateral aspect <bold>94</bold> median lobe, ventral aspect <bold>95</bold> right lateral lobe, right lateral aspect <bold>96</bold> left metatrochanter and metafemur, anterior aspect, scale = 0.25 mm.</p></caption><graphic xmlns:xlink="http://www.w3.org/1999/xlink" xlink:href="zookeys-658-009-g005.jpg" position="float" orientation="portrait" xlink:type="simple" id="oo_123446.jpg"/></fig></tp:treatment-sec><ref-list><ref id="B4"><mixed-citation xmlns:xlink="http://www.w3.org/1999/xlink" xlink:type="simple">
          <person-group><name name-style="western"><surname>Nilsson</surname><given-names>AN</given-names></name></person-group> (<year>2016</year>) <source>A World Catalogue of the Family <tp:taxon-name><tp:taxon-name-part taxon-name-part-type="family">Dytiscidae</tp:taxon-name-part></tp:taxon-name>, or the Diving Beetles (<tp:taxon-name><tp:taxon-name-part taxon-name-part-type="order">Coleoptera</tp:taxon-name-part></tp:taxon-name>, <tp:taxon-name><tp:taxon-name-part taxon-name-part-type="suborder">Adephaga</tp:taxon-name-part></tp:taxon-name>)</source>. Version 1.I.2016. Distributed by the author, <ext-link xlink:type="simple" ext-link-type="uri" xlink:href="http://www2.emg.umu.se/projects/biginst/andersn/">http://www2.emg.umu.se/projects/biginst/andersn/</ext-link></mixed-citation></ref><ref id="B6"><mixed-citation xmlns:xlink="http://www.w3.org/1999/xlink" xlink:type="simple">
          <person-group><name name-style="western"><surname>Spangler</surname><given-names>PJ</given-names></name></person-group> (<year>1981</year>) <article-title>Two new genera, two new species of bidessine water beetles from South America (<tp:taxon-name><tp:taxon-name-part taxon-name-part-type="order">Coleoptera</tp:taxon-name-part></tp:taxon-name>: <tp:taxon-name><tp:taxon-name-part taxon-name-part-type="family">Dytiscidae</tp:taxon-name-part></tp:taxon-name>).</article-title> <source>Pan-Pacific Entomologist</source> <volume>57</volume>: <fpage>65</fpage>–<lpage>75</lpage>.</mixed-citation></ref><ref id="B7"><mixed-citation xmlns:xlink="http://www.w3.org/1999/xlink" xlink:type="simple">
          <person-group><name name-style="western"><surname>Young</surname><given-names>FN</given-names></name></person-group> (<year>1986</year>) <article-title>Review of the predaceous water beetles of the genus <italic><tp:taxon-name><tp:taxon-name-part taxon-name-part-type="genus">Bidessodes</tp:taxon-name-part></tp:taxon-name></italic> Régimbart (<tp:taxon-name><tp:taxon-name-part taxon-name-part-type="order">Coleoptera</tp:taxon-name-part></tp:taxon-name>: <tp:taxon-name><tp:taxon-name-part taxon-name-part-type="family">Dytiscidae</tp:taxon-name-part></tp:taxon-name>).</article-title> <source>Entomologica Basiliensia</source> <volume>11</volume>: <fpage>203</fpage>–<lpage>220</lpage>.</mixed-citation></ref><ref id="B1"><mixed-citation xmlns:xlink="http://www.w3.org/1999/xlink" xlink:type="simple">
          <person-group><name name-style="western"><surname>Braga</surname><given-names>RB</given-names></name><name name-style="western"><surname>Ferreira Jr</surname><given-names>N</given-names></name></person-group> (<year>2009</year>) <article-title>Three new species of <italic><tp:taxon-name><tp:taxon-name-part taxon-name-part-type="genus">Bidessodes</tp:taxon-name-part></tp:taxon-name></italic> Régimbart (<tp:taxon-name><tp:taxon-name-part taxon-name-part-type="class">Insecta</tp:taxon-name-part></tp:taxon-name>, <tp:taxon-name><tp:taxon-name-part taxon-name-part-type="order">Coleoptera</tp:taxon-name-part></tp:taxon-name>, <tp:taxon-name><tp:taxon-name-part taxon-name-part-type="family">Dytiscidae</tp:taxon-name-part></tp:taxon-name>) from the Amazon river floodplain.</article-title> <source>Zootaxa</source> <volume>2034</volume>: <fpage>43</fpage>–<lpage>48</lpage>.</mixed-citation></ref></ref-list></tp:taxon-treatment>
