# Supplementary material for: A review of the Neotropical genus Bidessodes Régimbart, 1895 including description of four new species (Coleoptera, Adephaga, Dytiscidae, Hydroporinae, Bidessini)
Source: Zookeys. 2017 Feb 22;(658):9–38. doi: 10.3897/zookeys.658.10928 (PMC5396571; doi:10.3897/zookeys.658.10928)
Supplement: XML Treatment for Bidessodes chlorus [file zookeys.658.10928-treatment2.xml]

<!DOCTYPE tp:taxon-treatment
  PUBLIC "-//TaxonX//DTD Taxonomic Treatment Publishing DTD v0 20100105//EN" "tax-treatment-NSO.dtd">
<tp:taxon-treatment xmlns:tp="http://www.plazi.org/taxpub"><tp:treatment-meta><kwd-group><label>Taxon classification</label><kwd><named-content content-type="kingdom">Animalia</named-content></kwd><kwd><named-content content-type="order">ORDO</named-content></kwd><kwd><named-content content-type="family">FAMILIA</named-content></kwd></kwd-group><mixed-citation publication-type="journal"><person-group><name><surname>Miller</surname><given-names>Kelly B.</given-names></name></person-group><article-title>A review of the Neotropical genus <italic><tp:taxon-name><tp:taxon-name-part taxon-name-part-type="genus">Bidessodes</tp:taxon-name-part></tp:taxon-name></italic> Régimbart, 1895 including description of four new species (<tp:taxon-name><tp:taxon-name-part taxon-name-part-type="order">Coleoptera</tp:taxon-name-part></tp:taxon-name>, <tp:taxon-name><tp:taxon-name-part taxon-name-part-type="suborder">Adephaga</tp:taxon-name-part></tp:taxon-name>, <tp:taxon-name><tp:taxon-name-part taxon-name-part-type="family">Dytiscidae</tp:taxon-name-part></tp:taxon-name>, <tp:taxon-name><tp:taxon-name-part taxon-name-part-type="subfamily">Hydroporinae</tp:taxon-name-part></tp:taxon-name>, <tp:taxon-name><tp:taxon-name-part taxon-name-part-type="tribe">Bidessini</tp:taxon-name-part></tp:taxon-name>)</article-title><source>Zookeys</source><day>22</day><month>2</month><year>2017</year><volume>2017</volume><issue>658</issue><fpage>9</fpage><lpage>38</lpage><pub-id pub-id-type="doi">10.3897/zookeys.658.10928</pub-id></mixed-citation></tp:treatment-meta><tp:nomenclature><tp:taxon-name>
            <tp:taxon-name-part taxon-name-part-type="genus">Bidessodes</tp:taxon-name-part>
            <tp:taxon-name-part taxon-name-part-type="species">chlorus</tp:taxon-name-part>
            <object-id xmlns:xlink="http://www.w3.org/1999/xlink" content-type="zoobank" xlink:type="simple">http://zoobank.org/BD275772-CBAB-47AC-B94F-97470EF62292</object-id>
          </tp:taxon-name><tp:taxon-status xmlns:xlink="http://www.w3.org/1999/xlink" xlink:type="simple">sp. n.</tp:taxon-status><xref ref-type="fig" rid="F1">Figs 1–5</xref><xref ref-type="fig" rid="F6">, 97</xref></tp:nomenclature><tp:treatment-sec sec-type="type locality" id="SECID0E6RAG"><title>Type locality.</title><p>Suriname, Sipaliwini District, Camp 1, on Kutari River, 2°10.521'N 56°47.244'W.</p><fig id="F1" position="float" orientation="portrait"><label>Figures 1–20.</label><caption><p>
          <italic><tp:taxon-name><tp:taxon-name-part taxon-name-part-type="genus">Bidessodes</tp:taxon-name-part></tp:taxon-name></italic> species. <bold>1–5</bold> <italic><tp:taxon-name><tp:taxon-name-part taxon-name-part-type="genus">Bidessodes</tp:taxon-name-part> <tp:taxon-name-part taxon-name-part-type="species">chlorus</tp:taxon-name-part></tp:taxon-name></italic> <bold>1</bold> dorsal habitus, scale = 1 mm <bold>2–4</bold> male genitalia <bold>2</bold> median lobe, right lateral aspect <bold>3</bold> median lobe, ventral aspect <bold>4</bold> right lateral lobe, right lateral aspect <bold>5</bold> left metatrochanter and metafemur, anterior aspect, scale = 0.25 mm <bold>6</bold> <italic><tp:taxon-name><tp:taxon-name-part taxon-name-part-type="genus">Bidessodes</tp:taxon-name-part> <tp:taxon-name-part taxon-name-part-type="species">erythros</tp:taxon-name-part></tp:taxon-name></italic> <bold>6</bold> dorsal habitus, scale = 1 mm <bold>7–9</bold> male genitalia <bold>7</bold> median lobe, right lateral aspect <bold>8</bold> median lobe, ventral aspect <bold>9</bold> right lateral lobe, right lateral aspect <bold>10</bold> left metatrochanter and metafemur, anterior aspect, scale = 0.25 mm <bold>11</bold> <italic><tp:taxon-name><tp:taxon-name-part taxon-name-part-type="genus">Bidessodes</tp:taxon-name-part> <tp:taxon-name-part taxon-name-part-type="species">leukus</tp:taxon-name-part></tp:taxon-name></italic> <bold>11</bold> dorsal habitus, scale = 1 mm <bold>12–14</bold> male genitalia <bold>12</bold> median lobe, right lateral aspect <bold>13</bold> median lobe, ventral aspect <bold>14</bold> right lateral lobe, right lateral aspect <bold>15</bold> left metatrochanter and metafemur, anterior aspect, scale = 0.25 mm <bold>16</bold> <italic><tp:taxon-name><tp:taxon-name-part taxon-name-part-type="genus">Bidessodes</tp:taxon-name-part> <tp:taxon-name-part taxon-name-part-type="species">melas</tp:taxon-name-part></tp:taxon-name></italic> <bold>16</bold> dorsal habitus, scale = 1 mm <bold>17</bold> male genitalia <bold>17</bold> median lobe, right lateral aspect <bold>18</bold> median lobe, ventral aspect <bold>19</bold> right lateral lobe, right lateral aspect <bold>20</bold> left metatrochanter and metafemur, anterior aspect, scale = 0.25 mm.</p></caption><graphic xmlns:xlink="http://www.w3.org/1999/xlink" xlink:href="zookeys-658-009-g001.jpg" position="float" orientation="portrait" xlink:type="simple" id="oo_123442.jpg"/></fig></tp:treatment-sec><tp:treatment-sec sec-type="type material" id="SECID0E3VAG"><title>Type material.</title><p>Holotype in <named-content xmlns:xlink="http://www.w3.org/1999/xlink" content-type="dwc:institutional_code" xlink:type="simple">MIZA</named-content>, male labeled, “SURINAME Sipaliwini District <named-content xmlns:xlink="http://www.w3.org/1999/xlink" content-type="dwc:verbatimCoordinates" xlink:type="simple"><named-content content-type="geo-json" specific-use="{&#34;type&#34;:&#34;Point&#34;,&#34;coordinates&#34;:[-56.787400,2.175350]}" id="NCID0ENWAG" xlink:type="simple">2°10.521'N 56°47.244'W</named-content></named-content>: 228m Camp 1, on Kutari River leg.A.E.Z.Short, <named-content xmlns:xlink="http://www.w3.org/1999/xlink" content-type="dwc:institutional_code" xlink:type="simple"><named-content content-type="dwc:institutional_code" xlink:type="simple">UV</named-content></named-content>-light 19-24.viii.2010; SR10-0819-LT1 2010 <named-content xmlns:xlink="http://www.w3.org/1999/xlink" content-type="dwc:institutional_code" xlink:type="simple">CI</named-content>-RAP Survey/ SEMC0915810 <abbrev xmlns:xlink="http://www.w3.org/1999/xlink" content-type="institution" xlink:title="University of Kansas Natural History Museum" id="ABBRID0E4WAG" xlink:type="simple">KUNHM</abbrev>-<named-content xmlns:xlink="http://www.w3.org/1999/xlink" content-type="dwc:institutional_code" xlink:type="simple">ENT</named-content> [barcode label]/ HOLOTYPE <italic><tp:taxon-name><tp:taxon-name-part taxon-name-part-type="genus">Bidessodes</tp:taxon-name-part> <tp:taxon-name-part taxon-name-part-type="species">chlorus</tp:taxon-name-part></tp:taxon-name></italic> Miller, 2016 [red label with black line border].” Paratypes, 6, labeled same as holotype except with different specimen barcode labels and each with “…PARATYPE <italic><tp:taxon-name><tp:taxon-name-part taxon-name-part-type="genus">Bidessodes</tp:taxon-name-part> <tp:taxon-name-part taxon-name-part-type="species">chlorus</tp:taxon-name-part></tp:taxon-name></italic> Miller, 2016 [blue label with black line border].”</p></tp:treatment-sec><tp:treatment-sec sec-type="diagnosis" id="SECID0E3XAG"><title>Diagnosis.</title><p>This species does not have a carinate prosternum in either male or female. The prosternal process is longitudinally slightly convex and relatively narrow with the lateral margins distinctly convergent to a pointed apex. The male mesotibia is unmodified. The male metatrochanter and metafemur are unmodified (Fig. <xref ref-type="fig" rid="F1">5</xref>). The male abdominal ventrite <named-content xmlns:xlink="http://www.w3.org/1999/xlink" content-type="dwc:institutional_code" xlink:type="simple"><named-content content-type="dwc:institutional_code" xlink:type="simple">VI</named-content></named-content> is unmodified. The male median lobe in lateral aspect is very small basally with the apical portion abruptly bent and broadly expanded with the apex bilobed (Fig. <xref ref-type="fig" rid="F1">2</xref>). In ventral aspect the median lobe is very broad basally with the lateral margin concave and the apex broad with a deep, narrow medial emargination (Fig. <xref ref-type="fig" rid="F1">3</xref>). The basal segment of the lateral lobe is elongate and subsinuate (Fig. <xref ref-type="fig" rid="F1">4</xref>). The apical segment is elongate and obliquely T-shaped with the apical margin broadly emarginate (Fig. <xref ref-type="fig" rid="F1">4</xref>). Externally, <italic><tp:taxon-name><tp:taxon-name-part taxon-name-part-type="genus">Bidessodes</tp:taxon-name-part> <tp:taxon-name-part taxon-name-part-type="species">chlorus</tp:taxon-name-part></tp:taxon-name></italic> is similar to many other species of <italic><tp:taxon-name><tp:taxon-name-part taxon-name-part-type="genus">Bidessodes</tp:taxon-name-part></tp:taxon-name></italic> with relatively unmodified ventral surfaces and legs in males or females. The main difference between this species and others is the male genitalia. The shape of the male median lobe and lateral lobes as described above (Figs <xref ref-type="fig" rid="F1">2–4</xref>) are unlike any other species in the genus. The very broad, angled apical section of the median lobe in lateral aspect (Fig. <xref ref-type="fig" rid="F1">2</xref>) is particularly unique.</p></tp:treatment-sec><tp:treatment-sec sec-type="description" id="SECID0EXZAG"><title>Description.</title><p>
            <italic>Measurements</italic>. <abbrev xmlns:xlink="http://www.w3.org/1999/xlink" xlink:title="total length" id="ABBRID0E6ZAG" xlink:type="simple">TL</abbrev> = 2.3–2.5 mm, <abbrev xmlns:xlink="http://www.w3.org/1999/xlink" xlink:title="greatest width across elytra" id="ABBRID0ED1AG" xlink:type="simple">EW</abbrev> = 1.0–1.1 mm, <abbrev xmlns:xlink="http://www.w3.org/1999/xlink" xlink:title="greatest width of pronotum" id="ABBRID0EH1AG" xlink:type="simple">PW</abbrev> = 0.9–1.0 mm, <abbrev xmlns:xlink="http://www.w3.org/1999/xlink" xlink:title="greatest width of head" id="ABBRID0EL1AG" xlink:type="simple">HW</abbrev> = 0.7–0.9 mm, <abbrev xmlns:xlink="http://www.w3.org/1999/xlink" xlink:title="distance between eyes" id="ABBRID0EP1AG" xlink:type="simple">ED</abbrev> = 0.4–0.5 mm, <abbrev xmlns:xlink="http://www.w3.org/1999/xlink" xlink:title="total length/greatest width across elytra ratio" id="ABBRID0ET1AG" xlink:type="simple">TL/EW</abbrev> = 2.1–2.2, <abbrev xmlns:xlink="http://www.w3.org/1999/xlink" xlink:title="greatest width of head/distance between eyes ratio" id="ABBRID0EX1AG" xlink:type="simple">HW/ED</abbrev> = 1.8–1.9. Body shape elongate oval, pronotum widest medially, similar in width to greatest width of elytra, lateral outline discontinuous between pronotum and elytron.</p><p>
            <italic>Coloration</italic> (Fig. <xref ref-type="fig" rid="F1">1</xref>). Head and pronotum yellow, posterior margin of pronotum medially brown. Elytron with base color brown to dark brown with diffuse, transverse pale regions anteriorly, medially and at apex (Fig. <xref ref-type="fig" rid="F1">1</xref>); surface not iridescent. Head appendages, legs and ventral surfaces yellow to yellow-orange.</p><p>
            <italic>Sculpture and structure</italic> (Fig. <xref ref-type="fig" rid="F1">1</xref>). Head with dorsal surface smooth and shiny, impunctate. Pronotum (Fig. <xref ref-type="fig" rid="F1">1</xref>) smooth and shiny with few micropunctures, broadly distributed; lateral margins broadly rounded, pronotum broadest medially, slightly constricted at posterior angles, about same width as greatest width of elytra; basal striae moderately well impressed, extending about 2/5 distance across pronotum. Elytron (Fig. <xref ref-type="fig" rid="F1">1</xref>) very broadly curved laterally; shiny, finely microreticulate across surface, irregularly and inconsistently micropunctate. Prosternal process elongate triangular, basally broad and posteriorly convergent to sharply pointed apex; surface weakly convex. Metaventrite process anteriorly produced with weak lateral carinae that do not extend posteriorly; surface of metaventrite smooth and shiny, not carinate or otherwise modified. Metacoxa with lateral portions shiny, not punctate; metacoxal lines elongate, subparallel. Abdominal ventrites smooth, impunctate; ventrite <named-content xmlns:xlink="http://www.w3.org/1999/xlink" content-type="dwc:institutional_code" xlink:type="simple"><named-content content-type="dwc:institutional_code" xlink:type="simple">VI</named-content></named-content> smooth, evenly convex, apically pointed.</p><p>
            <italic>Male genitalia</italic>. Median lobe in lateral aspect short and robust, basal portion small, apical portion robust, strongly angulate medially, apically broad and truncate (Fig. <xref ref-type="fig" rid="F1">2</xref>); median lobe in ventral aspect broad basally, medially constricted and expanded apically with lateral margins each broadly concave, medially deeply and narrowly emarginate, <!--PageBreak-->lateral branches apically rounded with small medially-directed point (Fig. <xref ref-type="fig" rid="F1">3</xref>); lateral lobe in lateral aspect irregular, basal portion elongate, curved and constricted medially along ventral margin, apical portion broad basally, apically broadly and obliquely T-shaped with lateral apices pointed and truncate apex shallowly and irregularly concave (Fig. <xref ref-type="fig" rid="F1">4</xref>).</p><p>
            <italic>Sexual dimorphism</italic>. Male pro- and mesotarsomeres I-III broader than in female with extensive ventral adhesive setae. Male and female otherwise similar.</p><p>
            <italic>Variation</italic>. Specimens vary in the extent and intensity of coloration on the elytral surface, though all specimens have some degree of maculation.</p></tp:treatment-sec><tp:treatment-sec sec-type="etymology" id="SECID0EY3AG"><title>Etymology.</title><p>This species is named <italic><tp:taxon-name><tp:taxon-name-part taxon-name-part-type="species">chlorus</tp:taxon-name-part></tp:taxon-name></italic>, Greek for “pale green” after one of the four horsemen of the apocalypse.</p></tp:treatment-sec><tp:treatment-sec sec-type="distribution" id="SECID0EI4AG"><title>Distribution.</title><p>
            <italic><tp:taxon-name><tp:taxon-name-part taxon-name-part-type="genus">Bidessodes</tp:taxon-name-part> <tp:taxon-name-part taxon-name-part-type="species">chlorus</tp:taxon-name-part></tp:taxon-name></italic> is known only from southern Suriname (Fig. <xref ref-type="fig" rid="F6">97</xref>).</p></tp:treatment-sec><tp:treatment-sec sec-type="habitat" id="SECID0E44AG"><title>Habitat.</title><p>The type specimens were collected at a <named-content xmlns:xlink="http://www.w3.org/1999/xlink" content-type="dwc:institutional_code" xlink:type="simple"><named-content content-type="dwc:institutional_code" xlink:type="simple">UV</named-content></named-content> light. No other natural history information is known about this species.</p></tp:treatment-sec><tp:treatment-sec><!--Section generated to contain objects referenced in tp:taxon-treatment.--><fig id="F6" position="float" orientation="portrait"><label>Figures 97–98.</label><caption><p>Distributions of <italic><tp:taxon-name><tp:taxon-name-part taxon-name-part-type="genus">Bidessodes</tp:taxon-name-part></tp:taxon-name></italic> species based on examined specimens and published records.</p></caption><graphic xmlns:xlink="http://www.w3.org/1999/xlink" xlink:href="zookeys-658-009-g006.jpg" position="float" orientation="portrait" xlink:type="simple" id="oo_123447.jpg"/></fig></tp:treatment-sec></tp:taxon-treatment>
