# Supplementary material for: A review of the Neotropical genus Bidessodes Régimbart, 1895 including description of four new species (Coleoptera, Adephaga, Dytiscidae, Hydroporinae, Bidessini)
Source: Zookeys. 2017 Feb 22;(658):9–38. doi: 10.3897/zookeys.658.10928 (PMC5396571; doi:10.3897/zookeys.658.10928)
Supplement: XML Treatment for Bidessodes erythros [file zookeys.658.10928-treatment3.xml]

<!DOCTYPE tp:taxon-treatment
  PUBLIC "-//TaxonX//DTD Taxonomic Treatment Publishing DTD v0 20100105//EN" "tax-treatment-NSO.dtd">
<tp:taxon-treatment xmlns:tp="http://www.plazi.org/taxpub"><tp:treatment-meta><kwd-group><label>Taxon classification</label><kwd><named-content content-type="kingdom">Animalia</named-content></kwd><kwd><named-content content-type="order">ORDO</named-content></kwd><kwd><named-content content-type="family">FAMILIA</named-content></kwd></kwd-group><mixed-citation publication-type="journal"><person-group><name><surname>Miller</surname><given-names>Kelly B.</given-names></name></person-group><article-title>A review of the Neotropical genus <italic><tp:taxon-name><tp:taxon-name-part taxon-name-part-type="genus">Bidessodes</tp:taxon-name-part></tp:taxon-name></italic> Régimbart, 1895 including description of four new species (<tp:taxon-name><tp:taxon-name-part taxon-name-part-type="order">Coleoptera</tp:taxon-name-part></tp:taxon-name>, <tp:taxon-name><tp:taxon-name-part taxon-name-part-type="suborder">Adephaga</tp:taxon-name-part></tp:taxon-name>, <tp:taxon-name><tp:taxon-name-part taxon-name-part-type="family">Dytiscidae</tp:taxon-name-part></tp:taxon-name>, <tp:taxon-name><tp:taxon-name-part taxon-name-part-type="subfamily">Hydroporinae</tp:taxon-name-part></tp:taxon-name>, <tp:taxon-name><tp:taxon-name-part taxon-name-part-type="tribe">Bidessini</tp:taxon-name-part></tp:taxon-name>)</article-title><source>Zookeys</source><day>22</day><month>2</month><year>2017</year><volume>2017</volume><issue>658</issue><fpage>9</fpage><lpage>38</lpage><pub-id pub-id-type="doi">10.3897/zookeys.658.10928</pub-id></mixed-citation></tp:treatment-meta><tp:nomenclature><tp:taxon-name>
            <tp:taxon-name-part taxon-name-part-type="genus">Bidessodes</tp:taxon-name-part>
            <tp:taxon-name-part taxon-name-part-type="species">erythros</tp:taxon-name-part>
            <object-id xmlns:xlink="http://www.w3.org/1999/xlink" content-type="zoobank" xlink:type="simple">http://zoobank.org/13FCB617-738B-4272-AA9A-225E7C88B53E</object-id>
          </tp:taxon-name><tp:taxon-status xmlns:xlink="http://www.w3.org/1999/xlink" xlink:type="simple">sp. n.</tp:taxon-status><xref ref-type="fig" rid="F1">Figs 6–10</xref><xref ref-type="fig" rid="F6">, 97</xref><!--PageBreak--></tp:nomenclature><tp:treatment-sec sec-type="type locality" id="SECID0E26AG"><title>Type locality.</title><p>Guyana, Region 8, Konawaruk River, Basecamp (blackwater camp), <named-content xmlns:xlink="http://www.w3.org/1999/xlink" content-type="dwc:verbatimCoordinates" xlink:type="simple"><named-content content-type="geo-json" specific-use="{&#34;type&#34;:&#34;Point&#34;,&#34;coordinates&#34;:[-59.213967,5.064733]}" id="NCID0EEABG" xlink:type="simple">5°03.884'N 59°12.838'W</named-content></named-content>.</p></tp:treatment-sec><tp:treatment-sec sec-type="type material" id="SECID0EJABG"><title>Type material.</title><p>Holotype in <named-content xmlns:xlink="http://www.w3.org/1999/xlink" content-type="dwc:institutional_code" xlink:type="simple">MIZA</named-content>, male labeled, “GUYANA:Region 8 <named-content xmlns:xlink="http://www.w3.org/1999/xlink" content-type="dwc:verbatimCoordinates" xlink:type="simple"><named-content content-type="geo-json" specific-use="{&#34;type&#34;:&#34;Point&#34;,&#34;coordinates&#34;:[-59.213967,5.064733]}" id="NCID0E1ABG" xlink:type="simple">5°03.884'N 59°12.838'W</named-content></named-content>, 75 m Konawaruk River, Basecamp (blackwater camp): Blackwater crk along margin, with leaf litter leg. Salisbury &amp; La Cruz 10.ix.2014: GY14-0910-02/ SEMC1428326 [barcode label]/ HOLOTYPE <italic><tp:taxon-name><tp:taxon-name-part taxon-name-part-type="genus">Bidessodes</tp:taxon-name-part> <tp:taxon-name-part taxon-name-part-type="species">erythros</tp:taxon-name-part></tp:taxon-name></italic> Miller, 2016 [red label with black line border].” Paratypes, 15, labeled same as holotype except with different specimen barcode labels and each with “…PARATYPE <italic><tp:taxon-name><tp:taxon-name-part taxon-name-part-type="genus">Bidessodes</tp:taxon-name-part> <tp:taxon-name-part taxon-name-part-type="species">erythros</tp:taxon-name-part></tp:taxon-name></italic> Miller, 2016 [blue label with black line border].”</p></tp:treatment-sec><tp:treatment-sec sec-type="diagnosis" id="SECID0EVBBG"><title>Diagnosis.</title><p>This species does not have a carinate prosternum in either male or female. The prosternal process is broadly triangular, slightly convex and apically acuminate. The male mesotibia is unmodified. The male metatrochanter and metafemur are unmodified (Fig. <xref ref-type="fig" rid="F1">10</xref>) and the male last abdominal ventrite is unmodified. The male median lobe in lateral aspect is broadly lobate basally with the apical portion long, sublinear, moderately broad with somewhat undulate dorsal and ventral margins and of somewhat even width to a rounded apex (Fig. <xref ref-type="fig" rid="F1">7</xref>). In ventral aspect the median lobe is moderately broad and similar in width to the apex which is divided into two long rami separated by a narrow, deep medial emargination, with the apex of each ramus narrowed to a point (Fig. <xref ref-type="fig" rid="F1">8</xref>). The basal segment of the lateral lobe is elongate and irregularly shaped (Fig. <xref ref-type="fig" rid="F1">9</xref>). The apical segment is small with the apex characterized by an anteriorly directed spinous process on the dorsal margin (Fig. <xref ref-type="fig" rid="F1">9</xref>). Externally, <italic><tp:taxon-name><tp:taxon-name-part taxon-name-part-type="genus">Bidessodes</tp:taxon-name-part> <tp:taxon-name-part taxon-name-part-type="species">erythros</tp:taxon-name-part></tp:taxon-name></italic> is similar to many other species of <italic><tp:taxon-name><tp:taxon-name-part taxon-name-part-type="genus">Bidessodes</tp:taxon-name-part></tp:taxon-name></italic> with relatively unmodified ventral surfaces and legs in males or females. The main difference between this species and others is the <!--PageBreak-->male genitalia as described above. The male median lobe and lateral lobes (Figs <xref ref-type="fig" rid="F1">7–9</xref>) are unlike any other species in the genus.</p></tp:treatment-sec><tp:treatment-sec sec-type="description" id="SECID0EHDBG"><title>Description.</title><p>
            <italic>Measurements</italic>. <abbrev xmlns:xlink="http://www.w3.org/1999/xlink" xlink:title="total length" id="ABBRID0EPDBG" xlink:type="simple">TL</abbrev> = 2.3–2.4 mm, <abbrev xmlns:xlink="http://www.w3.org/1999/xlink" xlink:title="greatest width across elytra" id="ABBRID0ETDBG" xlink:type="simple">EW</abbrev> = 1.2–1.3 mm, <abbrev xmlns:xlink="http://www.w3.org/1999/xlink" xlink:title="greatest width of pronotum" id="ABBRID0EXDBG" xlink:type="simple">PW</abbrev> = 1.0–1.1 mm, <abbrev xmlns:xlink="http://www.w3.org/1999/xlink" xlink:title="greatest width of head" id="ABBRID0E2DBG" xlink:type="simple">HW</abbrev> = 0.7–0.9 mm, <abbrev xmlns:xlink="http://www.w3.org/1999/xlink" xlink:title="distance between eyes" id="ABBRID0E6DBG" xlink:type="simple">ED</abbrev> = 0.4–0.5 mm, <abbrev xmlns:xlink="http://www.w3.org/1999/xlink" xlink:title="total length/greatest width across elytra ratio" id="ABBRID0EDEBG" xlink:type="simple">TL/EW</abbrev> = 2.1–2.3, <abbrev xmlns:xlink="http://www.w3.org/1999/xlink" xlink:title="greatest width of head/distance between eyes ratio" id="ABBRID0EHEBG" xlink:type="simple">HW/ED</abbrev> = 1.7–1.8. Body shape elongate oval, pronotum widest medially, width less than greatest width of elytra, lateral outline slightly discontinuous between pronotum and elytron, posteriorly somewhat attenuate.</p><p>
            <italic>Coloration</italic> (Fig. <xref ref-type="fig" rid="F1">6</xref>). Head and pronotum yellow-orange, posterior margin of pronotum medially narrowly brown. Elytron with base color dark brown with weakly differentiated, diffuse, transverse pale fasciae anteriorly, medially and at apex, anterior and medial pale regions meeting in longitudinal areas medially (Fig. <xref ref-type="fig" rid="F1">6</xref>); surface not iridescent. Head appendages, legs and ventral surfaces yellow to yellow-orange.</p><p>
            <italic>Sculpture and structure</italic> (Fig. <xref ref-type="fig" rid="F1">6</xref>). Head with dorsal surface smooth and shiny, with extremely fine micropunctures, broadly dispersed. Pronotum (Fig. <xref ref-type="fig" rid="F1">6</xref>) smooth and shiny with broadly dispersed micropunctures; lateral margins broadly rounded, pronotum broadest medially, slightly constricted at posterior angles, somewhat less in width than greatest width of elytra; basal striae moderately well impressed, extending about 2/5 distance across pronotum. Elytron (Fig. <xref ref-type="fig" rid="F1">6</xref>) very broadly curved laterally; shiny, finely microreticulate across surface, distinctly punctate. Prosternal process basally broad and posteriorly slightly convergent to broadly pointed apex, lateral margins somewhat straight and convergent; surface approximately flat. Metaventrite process anteriorly produced with weak lateral carinae that do not extend posteriorly; surface of metaventrite smooth and shiny, not carinate or otherwise modified. Metacoxa with lateral portions shiny, not punctate; metacoxal lines elongate, subparallel, apically distinctly convergent; metatrochanter and metafemur relatively unmodified. Abdominal ventrites smooth, impunctate; ventrite <named-content xmlns:xlink="http://www.w3.org/1999/xlink" content-type="dwc:institutional_code" xlink:type="simple"><named-content content-type="dwc:institutional_code" xlink:type="simple">VI</named-content></named-content> smooth, evenly convex, apically broadly pointed.</p><p>
            <italic>Male genitalia</italic>. Median lobe in lateral aspect with elongate, oval basal part, apical portion nearly straight, robust, with lateral margins subparallel to rounded apex (Fig. <xref ref-type="fig" rid="F1">7</xref>); median lobe in ventral aspect broad, lateral margins weakly sinuate, similar in width throughout, apex bifid, each branch apically broadly pointed and slightly curved inward, emargination V-shaped (Fig. <xref ref-type="fig" rid="F1">8</xref>); lateral lobe in lateral aspect with basal segment elongate, subtriangular with distict apicoventral lobe at base of apical segment; apical segment short and small, apically with truncate and laterally toothed apex, with large, basally-directed tooth on dorsal margin (Fig. <xref ref-type="fig" rid="F1">9</xref>).</p><p>
            <italic>Sexual dimorphism</italic>. Male pro- and mesotarsomes I-III broader than in female and with extensive ventral adhesive setae. Otherwise males and females similar.</p><p>
            <italic>Variation</italic>. Specimens are relatively consistent in color pattern and other features.</p></tp:treatment-sec><tp:treatment-sec sec-type="etymology" id="SECID0EGGBG"><title>Etymology.</title><p>This species is named <italic><tp:taxon-name><tp:taxon-name-part taxon-name-part-type="species">erythros</tp:taxon-name-part></tp:taxon-name></italic>, Greek for “red” after one of the four horsemen of the apocalypse.</p></tp:treatment-sec><tp:treatment-sec sec-type="distribution" id="SECID0EWGBG"><title>Distribution.</title><p>This species is known only from central Guyana (Fig. <xref ref-type="fig" rid="F6">97</xref>).</p></tp:treatment-sec><tp:treatment-sec sec-type="habitat" id="SECID0EAHBG"><title>Habitat.</title><p>The type series was collected from a leaf litter area along the margins of a blackwater creek.</p><!--PageBreak--></tp:treatment-sec><tp:treatment-sec><!--Section generated to contain objects referenced in tp:taxon-treatment.--><fig id="F1" position="float" orientation="portrait"><label>Figures 1–20.</label><caption><p>
          <italic><tp:taxon-name><tp:taxon-name-part taxon-name-part-type="genus">Bidessodes</tp:taxon-name-part></tp:taxon-name></italic> species. <bold>1–5</bold> <italic><tp:taxon-name><tp:taxon-name-part taxon-name-part-type="genus">Bidessodes</tp:taxon-name-part> <tp:taxon-name-part taxon-name-part-type="species">chlorus</tp:taxon-name-part></tp:taxon-name></italic> <bold>1</bold> dorsal habitus, scale = 1 mm <bold>2–4</bold> male genitalia <bold>2</bold> median lobe, right lateral aspect <bold>3</bold> median lobe, ventral aspect <bold>4</bold> right lateral lobe, right lateral aspect <bold>5</bold> left metatrochanter and metafemur, anterior aspect, scale = 0.25 mm <bold>6</bold> <italic><tp:taxon-name><tp:taxon-name-part taxon-name-part-type="genus">Bidessodes</tp:taxon-name-part> <tp:taxon-name-part taxon-name-part-type="species">erythros</tp:taxon-name-part></tp:taxon-name></italic> <bold>6</bold> dorsal habitus, scale = 1 mm <bold>7–9</bold> male genitalia <bold>7</bold> median lobe, right lateral aspect <bold>8</bold> median lobe, ventral aspect <bold>9</bold> right lateral lobe, right lateral aspect <bold>10</bold> left metatrochanter and metafemur, anterior aspect, scale = 0.25 mm <bold>11</bold> <italic><tp:taxon-name><tp:taxon-name-part taxon-name-part-type="genus">Bidessodes</tp:taxon-name-part> <tp:taxon-name-part taxon-name-part-type="species">leukus</tp:taxon-name-part></tp:taxon-name></italic> <bold>11</bold> dorsal habitus, scale = 1 mm <bold>12–14</bold> male genitalia <bold>12</bold> median lobe, right lateral aspect <bold>13</bold> median lobe, ventral aspect <bold>14</bold> right lateral lobe, right lateral aspect <bold>15</bold> left metatrochanter and metafemur, anterior aspect, scale = 0.25 mm <bold>16</bold> <italic><tp:taxon-name><tp:taxon-name-part taxon-name-part-type="genus">Bidessodes</tp:taxon-name-part> <tp:taxon-name-part taxon-name-part-type="species">melas</tp:taxon-name-part></tp:taxon-name></italic> <bold>16</bold> dorsal habitus, scale = 1 mm <bold>17</bold> male genitalia <bold>17</bold> median lobe, right lateral aspect <bold>18</bold> median lobe, ventral aspect <bold>19</bold> right lateral lobe, right lateral aspect <bold>20</bold> left metatrochanter and metafemur, anterior aspect, scale = 0.25 mm.</p></caption><graphic xmlns:xlink="http://www.w3.org/1999/xlink" xlink:href="zookeys-658-009-g001.jpg" position="float" orientation="portrait" xlink:type="simple" id="oo_123442.jpg"/></fig><fig id="F6" position="float" orientation="portrait"><label>Figures 97–98.</label><caption><p>Distributions of <italic><tp:taxon-name><tp:taxon-name-part taxon-name-part-type="genus">Bidessodes</tp:taxon-name-part></tp:taxon-name></italic> species based on examined specimens and published records.</p></caption><graphic xmlns:xlink="http://www.w3.org/1999/xlink" xlink:href="zookeys-658-009-g006.jpg" position="float" orientation="portrait" xlink:type="simple" id="oo_123447.jpg"/></fig></tp:treatment-sec></tp:taxon-treatment>
