# Supplementary material for: A review of the Neotropical genus Bidessodes Régimbart, 1895 including description of four new species (Coleoptera, Adephaga, Dytiscidae, Hydroporinae, Bidessini)
Source: Zookeys. 2017 Feb 22;(658):9–38. doi: 10.3897/zookeys.658.10928 (PMC5396571; doi:10.3897/zookeys.658.10928)
Supplement: XML Treatment for Bidessodes leukus [file zookeys.658.10928-treatment4.xml]

<!DOCTYPE tp:taxon-treatment
  PUBLIC "-//TaxonX//DTD Taxonomic Treatment Publishing DTD v0 20100105//EN" "tax-treatment-NSO.dtd">
<tp:taxon-treatment xmlns:tp="http://www.plazi.org/taxpub"><tp:treatment-meta><kwd-group><label>Taxon classification</label><kwd><named-content content-type="kingdom">Animalia</named-content></kwd><kwd><named-content content-type="order">ORDO</named-content></kwd><kwd><named-content content-type="family">FAMILIA</named-content></kwd></kwd-group><mixed-citation publication-type="journal"><person-group><name><surname>Miller</surname><given-names>Kelly B.</given-names></name></person-group><article-title>A review of the Neotropical genus <italic><tp:taxon-name><tp:taxon-name-part taxon-name-part-type="genus">Bidessodes</tp:taxon-name-part></tp:taxon-name></italic> Régimbart, 1895 including description of four new species (<tp:taxon-name><tp:taxon-name-part taxon-name-part-type="order">Coleoptera</tp:taxon-name-part></tp:taxon-name>, <tp:taxon-name><tp:taxon-name-part taxon-name-part-type="suborder">Adephaga</tp:taxon-name-part></tp:taxon-name>, <tp:taxon-name><tp:taxon-name-part taxon-name-part-type="family">Dytiscidae</tp:taxon-name-part></tp:taxon-name>, <tp:taxon-name><tp:taxon-name-part taxon-name-part-type="subfamily">Hydroporinae</tp:taxon-name-part></tp:taxon-name>, <tp:taxon-name><tp:taxon-name-part taxon-name-part-type="tribe">Bidessini</tp:taxon-name-part></tp:taxon-name>)</article-title><source>Zookeys</source><day>22</day><month>2</month><year>2017</year><volume>2017</volume><issue>658</issue><fpage>9</fpage><lpage>38</lpage><pub-id pub-id-type="doi">10.3897/zookeys.658.10928</pub-id></mixed-citation></tp:treatment-meta><tp:nomenclature><tp:taxon-name>
            <tp:taxon-name-part taxon-name-part-type="genus">Bidessodes</tp:taxon-name-part>
            <tp:taxon-name-part taxon-name-part-type="species">leukus</tp:taxon-name-part>
            <object-id xmlns:xlink="http://www.w3.org/1999/xlink" content-type="zoobank" xlink:type="simple">http://zoobank.org/D4CA601F-769D-4B0E-B3E1-CE35E70E30E5</object-id>
          </tp:taxon-name><tp:taxon-status xmlns:xlink="http://www.w3.org/1999/xlink" xlink:type="simple">sp. n.</tp:taxon-status><xref ref-type="fig" rid="F1">Figs 11–15</xref><xref ref-type="fig" rid="F6">, 97</xref></tp:nomenclature><tp:treatment-sec sec-type="type locality" id="SECID0EWIBG"><title>Type locality.</title><p>Venezuela, Amazonas State, Comunidad Caño Gato, Rio Sipapo <named-content xmlns:xlink="http://www.w3.org/1999/xlink" content-type="dwc:verbatimCoordinates" xlink:type="simple"><named-content content-type="geo-json" specific-use="{&#34;type&#34;:&#34;Point&#34;,&#34;coordinates&#34;:[-67.739017,4.980633]}" id="NCID0E6IBG" xlink:type="simple">4°58.838'N, 67°44.341'W</named-content></named-content>.</p></tp:treatment-sec><tp:treatment-sec sec-type="type material" id="SECID0EEJBG"><title>Type material.</title><p>Holotype in <named-content xmlns:xlink="http://www.w3.org/1999/xlink" content-type="dwc:institutional_code" xlink:type="simple">MIZA</named-content>, male labeled, “VENEZUELA: Amazonas State <named-content xmlns:xlink="http://www.w3.org/1999/xlink" content-type="dwc:verbatimCoordinates" xlink:type="simple"><named-content content-type="geo-json" specific-use="{&#34;type&#34;:&#34;Point&#34;,&#34;coordinates&#34;:[-67.739017,4.980633]}" id="NCID0EVJBG" xlink:type="simple">4°58.838'N, 67°44.341'W</named-content></named-content>: 95m Comunidad Caño Gato Rio Sipapo: 16.i.2009; leg. Short, Miller, Camacho, Joly &amp; Garcia VZ09-0116-01X: along stream/ SM0842868 <abbrev xmlns:xlink="http://www.w3.org/1999/xlink" content-type="institution" xlink:title="University of Kansas Natural History Museum" id="ABBRID0E1JBG" xlink:type="simple">KUNHM</abbrev>-<named-content xmlns:xlink="http://www.w3.org/1999/xlink" content-type="dwc:institutional_code" xlink:type="simple">ENT</named-content> [barcode label]/ HOLOTYPE <italic><tp:taxon-name><tp:taxon-name-part taxon-name-part-type="genus">Bidessodes</tp:taxon-name-part> <tp:taxon-name-part taxon-name-part-type="species">leukus</tp:taxon-name-part></tp:taxon-name></italic> Miller, 2016 [red label with black line border].”</p></tp:treatment-sec><tp:treatment-sec sec-type="diagnosis" id="SECID0EOKBG"><title>Diagnosis.</title><p>This species does not have a carinate prosternum in either male or female. The prosternal process is broad, broadly convex, with the lateral margins convergent to the rounded apex. The male mesotibia is unmodified. The male metatrochanter and metafemur are unmodified (Fig. <xref ref-type="fig" rid="F1">15</xref>) and the male abdominal ventrite <named-content xmlns:xlink="http://www.w3.org/1999/xlink" content-type="dwc:institutional_code" xlink:type="simple"><named-content content-type="dwc:institutional_code" xlink:type="simple">VI</named-content></named-content> is unmodified. The male median lobe in lateral aspect is very broad basally with the apical portion short and abruptly curved (Fig. <xref ref-type="fig" rid="F1">12</xref>). In ventral aspect the median lobe is very broad with undulate lateral margins and the apex broad and medially emarginate (Fig. <xref ref-type="fig" rid="F1">13</xref>). The basal segment of the lateral lobe is short and subquadrate with the proximate margin toothed (Fig. <xref ref-type="fig" rid="F1">14</xref>). The apical segment is elongate and T-shaped with the apical margin broadly curved and with a series of setae (Fig. <xref ref-type="fig" rid="F1">14</xref>). Externally, <italic><tp:taxon-name><tp:taxon-name-part taxon-name-part-type="genus">Bidessodes</tp:taxon-name-part> <tp:taxon-name-part taxon-name-part-type="species">leukus</tp:taxon-name-part></tp:taxon-name></italic> is similar to many other species of <italic><tp:taxon-name><tp:taxon-name-part taxon-name-part-type="genus">Bidessodes</tp:taxon-name-part></tp:taxon-name></italic> with relatively unmodified ventral surfaces and legs in males or females. The main difference between this species and others is the unique male genitalia. The male median lobe and lateral lobes (Figs <xref ref-type="fig" rid="F1">12–14</xref>) are unlike any other species in the genus. In particular, the median lobe is very broad in ventral aspect (Fig. <xref ref-type="fig" rid="F1">12</xref>) and robust and strongly curved in lateral aspect (Fig. <xref ref-type="fig" rid="F1">13</xref>).</p></tp:treatment-sec><tp:treatment-sec sec-type="description" id="SECID0ENMBG"><title>Description.</title><p>
            <italic>Measurements</italic>. <abbrev xmlns:xlink="http://www.w3.org/1999/xlink" xlink:title="total length" id="ABBRID0EVMBG" xlink:type="simple">TL</abbrev> = 2.4 mm, <abbrev xmlns:xlink="http://www.w3.org/1999/xlink" xlink:title="greatest width across elytra" id="ABBRID0EZMBG" xlink:type="simple">EW</abbrev> = 1.1 mm, <abbrev xmlns:xlink="http://www.w3.org/1999/xlink" xlink:title="greatest width of pronotum" id="ABBRID0E4MBG" xlink:type="simple">PW</abbrev> = 1.0 mm, <abbrev xmlns:xlink="http://www.w3.org/1999/xlink" xlink:title="greatest width of head" id="ABBRID0EBNBG" xlink:type="simple">HW</abbrev> = 0.7 mm, <abbrev xmlns:xlink="http://www.w3.org/1999/xlink" xlink:title="distance between eyes" id="ABBRID0EFNBG" xlink:type="simple">ED</abbrev> = 0.4 mm, <abbrev xmlns:xlink="http://www.w3.org/1999/xlink" xlink:title="total length/greatest width across elytra ratio" id="ABBRID0EJNBG" xlink:type="simple">TL/EW</abbrev> = 2.3, <abbrev xmlns:xlink="http://www.w3.org/1999/xlink" xlink:title="greatest width of head/distance between eyes ratio" id="ABBRID0ENNBG" xlink:type="simple">HW/ED</abbrev> = 1.9. Body shape elongate oval, pronotum widest medially, width somewhat less that greatest width of elytra, lateral outline discontinuous between pronotum and elytron, posteriorly somewhat attenuate.</p><p>
            <italic>Coloration</italic> (Fig. <xref ref-type="fig" rid="F1">11</xref>). Head and pronotum yellow, posterior margin of pronotum medially narrowly brown. Elytron with base color brown with very weakly differentiated, diffuse, transverse pale regions anteriorly, medially and at apex (Fig. <xref ref-type="fig" rid="F1">11</xref>); surface not iridescent. Head appendages, legs and ventral surfaces yellow to yellow-orange.</p><p>
            <italic>Sculpture and structure</italic> (Fig. <xref ref-type="fig" rid="F1">11</xref>). Head with dorsal surface smooth and shiny, with extremely fine micropunctures. Pronotum (Fig. <xref ref-type="fig" rid="F1">11</xref>) smooth and shiny with few broadly dispersed micropunctures; lateral margins broadly rounded, pronotum broadest medially, slightly constricted at posterior angles, about same width as greatest width of elytra; basal striae moderately well impressed, extending to nearly 1/2 distance across pronotum. Elytron (Fig. <xref ref-type="fig" rid="F1">11</xref>) very broadly curved laterally; shiny, finely microreticulate across surface, impunctate. Prosternal process basally broad and posteriorly slightly convergent to broadly rounded apex, lateral margins broadly rounded; surface approximately flat. Metaventrite process anteriorly produced with weak lateral carinae that do not extend posteriorly; surface of metaventrite smooth and shiny, not carinate or otherwise modified. Metacoxa with lateral portions shiny, not punctate; metacoxal lines elongate, subparallel, apically distinctly convergent. Abdominal ventrites smooth, impunctate; ventrite <named-content xmlns:xlink="http://www.w3.org/1999/xlink" content-type="dwc:institutional_code" xlink:type="simple"><named-content content-type="dwc:institutional_code" xlink:type="simple">VI</named-content></named-content> smooth, evenly convex, apically broadly pointed.</p><p>
            <italic>Male genitalia</italic>. Median lobe in lateral aspect with basal portion broad and irregular, apical portion robust, short, abruptly curved at nearly right angle medially, apically narrowed to elongate pointed apex (Fig. <xref ref-type="fig" rid="F1">12</xref>); median lobe in ventral aspect very broad, apically with lateral margins broadly expanded into lobes laterally, apex bifid (Fig. <xref ref-type="fig" rid="F1">13</xref>); lateral lobe in lateral aspect irregular, basal portion broad and short, basally with lobes and teeth, apical portion elongate and T-shaped, apex broadly expanded laterally, apical margin curved (Fig. <xref ref-type="fig" rid="F1">14</xref>).</p><p>
            <italic>Sexual dimorphism</italic>. Females not examined, but male pro- and mesotarsomeres I-III laterally expanded with ventral adhesive setae, similar to other <italic><tp:taxon-name><tp:taxon-name-part taxon-name-part-type="genus">Bidessodes</tp:taxon-name-part></tp:taxon-name></italic> species that exhibit this dimorphism.</p><p>
            <italic>Variation</italic>. Only a single male specimen was examined.</p></tp:treatment-sec><tp:treatment-sec sec-type="etymology" id="SECID0ETPBG"><title>Etymology.</title><p>This species is named <italic><tp:taxon-name><tp:taxon-name-part taxon-name-part-type="species">leukus</tp:taxon-name-part></tp:taxon-name></italic>, Greek for “white” after one of the four horsemen of the apocalypse.</p></tp:treatment-sec><tp:treatment-sec sec-type="distribution" id="SECID0EDQBG"><title>Distribution.</title><p>
            <italic><tp:taxon-name><tp:taxon-name-part taxon-name-part-type="genus">Bidessodes</tp:taxon-name-part> <tp:taxon-name-part taxon-name-part-type="species">leukus</tp:taxon-name-part></tp:taxon-name></italic> is known only from southwestern Venezuela (Fig. <xref ref-type="fig" rid="F6">97</xref>).</p></tp:treatment-sec><tp:treatment-sec sec-type="habitat" id="SECID0EYQBG"><title>Habitat.</title><p>The type was collected from slow areas along a sandy forest stream with extensive leaf pack.</p></tp:treatment-sec><tp:treatment-sec><!--Section generated to contain objects referenced in tp:taxon-treatment.--><fig id="F1" position="float" orientation="portrait"><label>Figures 1–20.</label><caption><p>
          <italic><tp:taxon-name><tp:taxon-name-part taxon-name-part-type="genus">Bidessodes</tp:taxon-name-part></tp:taxon-name></italic> species. <bold>1–5</bold> <italic><tp:taxon-name><tp:taxon-name-part taxon-name-part-type="genus">Bidessodes</tp:taxon-name-part> <tp:taxon-name-part taxon-name-part-type="species">chlorus</tp:taxon-name-part></tp:taxon-name></italic> <bold>1</bold> dorsal habitus, scale = 1 mm <bold>2–4</bold> male genitalia <bold>2</bold> median lobe, right lateral aspect <bold>3</bold> median lobe, ventral aspect <bold>4</bold> right lateral lobe, right lateral aspect <bold>5</bold> left metatrochanter and metafemur, anterior aspect, scale = 0.25 mm <bold>6</bold> <italic><tp:taxon-name><tp:taxon-name-part taxon-name-part-type="genus">Bidessodes</tp:taxon-name-part> <tp:taxon-name-part taxon-name-part-type="species">erythros</tp:taxon-name-part></tp:taxon-name></italic> <bold>6</bold> dorsal habitus, scale = 1 mm <bold>7–9</bold> male genitalia <bold>7</bold> median lobe, right lateral aspect <bold>8</bold> median lobe, ventral aspect <bold>9</bold> right lateral lobe, right lateral aspect <bold>10</bold> left metatrochanter and metafemur, anterior aspect, scale = 0.25 mm <bold>11</bold> <italic><tp:taxon-name><tp:taxon-name-part taxon-name-part-type="genus">Bidessodes</tp:taxon-name-part> <tp:taxon-name-part taxon-name-part-type="species">leukus</tp:taxon-name-part></tp:taxon-name></italic> <bold>11</bold> dorsal habitus, scale = 1 mm <bold>12–14</bold> male genitalia <bold>12</bold> median lobe, right lateral aspect <bold>13</bold> median lobe, ventral aspect <bold>14</bold> right lateral lobe, right lateral aspect <bold>15</bold> left metatrochanter and metafemur, anterior aspect, scale = 0.25 mm <bold>16</bold> <italic><tp:taxon-name><tp:taxon-name-part taxon-name-part-type="genus">Bidessodes</tp:taxon-name-part> <tp:taxon-name-part taxon-name-part-type="species">melas</tp:taxon-name-part></tp:taxon-name></italic> <bold>16</bold> dorsal habitus, scale = 1 mm <bold>17</bold> male genitalia <bold>17</bold> median lobe, right lateral aspect <bold>18</bold> median lobe, ventral aspect <bold>19</bold> right lateral lobe, right lateral aspect <bold>20</bold> left metatrochanter and metafemur, anterior aspect, scale = 0.25 mm.</p></caption><graphic xmlns:xlink="http://www.w3.org/1999/xlink" xlink:href="zookeys-658-009-g001.jpg" position="float" orientation="portrait" xlink:type="simple" id="oo_123442.jpg"/></fig><fig id="F6" position="float" orientation="portrait"><label>Figures 97–98.</label><caption><p>Distributions of <italic><tp:taxon-name><tp:taxon-name-part taxon-name-part-type="genus">Bidessodes</tp:taxon-name-part></tp:taxon-name></italic> species based on examined specimens and published records.</p></caption><graphic xmlns:xlink="http://www.w3.org/1999/xlink" xlink:href="zookeys-658-009-g006.jpg" position="float" orientation="portrait" xlink:type="simple" id="oo_123447.jpg"/></fig></tp:treatment-sec></tp:taxon-treatment>
