# Supplementary material for: A review of the Neotropical genus Bidessodes Régimbart, 1895 including description of four new species (Coleoptera, Adephaga, Dytiscidae, Hydroporinae, Bidessini)
Source: Zookeys. 2017 Feb 22;(658):9–38. doi: 10.3897/zookeys.658.10928 (PMC5396571; doi:10.3897/zookeys.658.10928)
Supplement: XML Treatment for Bidessodes melas [file zookeys.658.10928-treatment5.xml]

<!DOCTYPE tp:taxon-treatment
  PUBLIC "-//TaxonX//DTD Taxonomic Treatment Publishing DTD v0 20100105//EN" "tax-treatment-NSO.dtd">
<tp:taxon-treatment xmlns:tp="http://www.plazi.org/taxpub"><tp:treatment-meta><kwd-group><label>Taxon classification</label><kwd><named-content content-type="kingdom">Animalia</named-content></kwd><kwd><named-content content-type="order">ORDO</named-content></kwd><kwd><named-content content-type="family">FAMILIA</named-content></kwd></kwd-group><mixed-citation publication-type="journal"><person-group><name><surname>Miller</surname><given-names>Kelly B.</given-names></name></person-group><article-title>A review of the Neotropical genus <italic><tp:taxon-name><tp:taxon-name-part taxon-name-part-type="genus">Bidessodes</tp:taxon-name-part></tp:taxon-name></italic> Régimbart, 1895 including description of four new species (<tp:taxon-name><tp:taxon-name-part taxon-name-part-type="order">Coleoptera</tp:taxon-name-part></tp:taxon-name>, <tp:taxon-name><tp:taxon-name-part taxon-name-part-type="suborder">Adephaga</tp:taxon-name-part></tp:taxon-name>, <tp:taxon-name><tp:taxon-name-part taxon-name-part-type="family">Dytiscidae</tp:taxon-name-part></tp:taxon-name>, <tp:taxon-name><tp:taxon-name-part taxon-name-part-type="subfamily">Hydroporinae</tp:taxon-name-part></tp:taxon-name>, <tp:taxon-name><tp:taxon-name-part taxon-name-part-type="tribe">Bidessini</tp:taxon-name-part></tp:taxon-name>)</article-title><source>Zookeys</source><day>22</day><month>2</month><year>2017</year><volume>2017</volume><issue>658</issue><fpage>9</fpage><lpage>38</lpage><pub-id pub-id-type="doi">10.3897/zookeys.658.10928</pub-id></mixed-citation></tp:treatment-meta><tp:nomenclature><tp:taxon-name>
            <tp:taxon-name-part taxon-name-part-type="genus">Bidessodes</tp:taxon-name-part>
            <tp:taxon-name-part taxon-name-part-type="species">melas</tp:taxon-name-part>
            <object-id xmlns:xlink="http://www.w3.org/1999/xlink" content-type="zoobank" xlink:type="simple">http://zoobank.org/EE844E6C-8E46-4E2B-BCFE-029827906382</object-id>
          </tp:taxon-name><tp:taxon-status xmlns:xlink="http://www.w3.org/1999/xlink" xlink:type="simple">sp. n.</tp:taxon-status><xref ref-type="fig" rid="F1">Figs 16–20</xref><xref ref-type="fig" rid="F6">, 98</xref><!--PageBreak--></tp:nomenclature><tp:treatment-sec sec-type="type locality" id="SECID0EOSBG"><title>Type locality.</title><p>Venezuela, Amazonas State, Comunidad Caño Gato, Rio Sipapo, <named-content xmlns:xlink="http://www.w3.org/1999/xlink" content-type="dwc:verbatimCoordinates" xlink:type="simple"><named-content content-type="geo-json" specific-use="{&#34;type&#34;:&#34;Point&#34;,&#34;coordinates&#34;:[-67.739017,4.980633]}" id="NCID0EXSBG" xlink:type="simple">4°58.838'N, 67°44.341'W</named-content></named-content>.</p></tp:treatment-sec><tp:treatment-sec sec-type="type material" id="SECID0E3SBG"><title>Type material.</title><p>Holotype in <named-content xmlns:xlink="http://www.w3.org/1999/xlink" content-type="dwc:institutional_code" xlink:type="simple">MIZA</named-content>, male labeled, “VENEZUELA: Amazonas State <named-content xmlns:xlink="http://www.w3.org/1999/xlink" content-type="dwc:verbatimCoordinates" xlink:type="simple"><named-content content-type="geo-json" specific-use="{&#34;type&#34;:&#34;Point&#34;,&#34;coordinates&#34;:[-67.739017,4.980633]}" id="NCID0ENTBG" xlink:type="simple">4°58.838'N, 67°44.341'W</named-content></named-content>: 95m Comunidad Caño Gato Rio Sipapo: 16.i.2009; leg. Short, Miller, Camacho, Joly &amp; Garcia VZ09-0116-01X: along stream/ SM0842862 <abbrev xmlns:xlink="http://www.w3.org/1999/xlink" content-type="institution" xlink:title="University of Kansas Natural History Museum" id="ABBRID0ESTBG" xlink:type="simple">KUNHM</abbrev>-<named-content xmlns:xlink="http://www.w3.org/1999/xlink" content-type="dwc:institutional_code" xlink:type="simple">ENT</named-content> [barcode label]/ HOLOTYPE <italic><tp:taxon-name><tp:taxon-name-part taxon-name-part-type="genus">Bidessodes</tp:taxon-name-part> <tp:taxon-name-part taxon-name-part-type="species">melas</tp:taxon-name-part></tp:taxon-name></italic> Miller, 2016 [red label with black line border].” Paratypes, 66, labeled same as holotype except with different specimen barcode labels and each with “…PARATYPE <italic><tp:taxon-name><tp:taxon-name-part taxon-name-part-type="genus">Bidessodes</tp:taxon-name-part> <tp:taxon-name-part taxon-name-part-type="species">melas</tp:taxon-name-part></tp:taxon-name></italic> Miller, 2016 [blue label with black line border].”</p></tp:treatment-sec><tp:treatment-sec sec-type="diagnosis" id="SECID0ERUBG"><title>Diagnosis.</title><p>This species does not have a carinate prosternum in either male or female. The prosternal process is longitudinally slightly convex and relatively narrow with the lateral margins distinctly convergent to a pointed apex. The male mesotibia is unmodified. The male metatrochanter and metafemur are unmodified (Fig. <xref ref-type="fig" rid="F1">20</xref>) and the male last abdominal ventrite is unmodified. The male median lobe in lateral aspect is very small basally with the apical portion long, slender and evenly curved to a narrowly rounded apex (Fig. <xref ref-type="fig" rid="F1">17</xref>). In ventral aspect the median lobe is slender basally with the lateral margins expanded apically, divided into two long, slender curved rami that bend <!--PageBreak-->medially apically (Fig. <xref ref-type="fig" rid="F1">18</xref>). The basal segment of the lateral lobe is broadly obliquely triangular (Fig. <xref ref-type="fig" rid="F1">19</xref>). The apical segment is broad and obliquely subrectangular with the apex obliquely subtruncate (Fig. <xref ref-type="fig" rid="F1">19</xref>). Externally, <italic><tp:taxon-name><tp:taxon-name-part taxon-name-part-type="genus">Bidessodes</tp:taxon-name-part> <tp:taxon-name-part taxon-name-part-type="species">melas</tp:taxon-name-part></tp:taxon-name></italic> is similar to many other species of <italic><tp:taxon-name><tp:taxon-name-part taxon-name-part-type="genus">Bidessodes</tp:taxon-name-part></tp:taxon-name></italic> with relatively unmodified ventral surfaces and legs in males or females. The main difference between this species and others is the male genitalia. The slender, elongate, longitudinally emarginate male median lobe and broad and uniquely shaped lateral lobes (Figs <xref ref-type="fig" rid="F1">17–19</xref>) are unlike any other species in the genus. This is also one of the smallest species in the genus.</p></tp:treatment-sec><tp:treatment-sec sec-type="description" id="SECID0EDWBG"><title>Description.</title><p>
            <italic>Measurements</italic>. <abbrev xmlns:xlink="http://www.w3.org/1999/xlink" xlink:title="total length" id="ABBRID0ELWBG" xlink:type="simple">TL</abbrev> = 1.6–1.7 mm, <abbrev xmlns:xlink="http://www.w3.org/1999/xlink" xlink:title="greatest width across elytra" id="ABBRID0EPWBG" xlink:type="simple">EW</abbrev> = 0.8–0.9 mm, <abbrev xmlns:xlink="http://www.w3.org/1999/xlink" xlink:title="greatest width of pronotum" id="ABBRID0ETWBG" xlink:type="simple">PW</abbrev> = 0.7–0.8 mm, <abbrev xmlns:xlink="http://www.w3.org/1999/xlink" xlink:title="greatest width of head" id="ABBRID0EXWBG" xlink:type="simple">HW</abbrev> =0.5–0.6 mm, <abbrev xmlns:xlink="http://www.w3.org/1999/xlink" xlink:title="distance between eyes" id="ABBRID0E2WBG" xlink:type="simple">ED</abbrev> = 0.3–0.4 mm, <abbrev xmlns:xlink="http://www.w3.org/1999/xlink" xlink:title="total length/greatest width across elytra ratio" id="ABBRID0E6WBG" xlink:type="simple">TL/EW</abbrev> = 2.1–2.3, <abbrev xmlns:xlink="http://www.w3.org/1999/xlink" xlink:title="greatest width of head/distance between eyes ratio" id="ABBRID0EDXBG" xlink:type="simple">HW/ED</abbrev> = 1.7–1.8. Body shape elongate oval, pronotum widest medially, width somewhat less than greatest width of elytra, lateral outline discontinuous between pronotum and elytron.</p><!--PageBreak--><p>
            <italic>Coloration</italic> (Fig. <xref ref-type="fig" rid="F1">16</xref>). Head and pronotum yellow, posterior margin of pronotum medially narrowly brown. Elytron with base color brown with diffuse, transverse pale regions anteriorly, medially and at apex (Fig. <xref ref-type="fig" rid="F1">16</xref>); surface slightly but distinctly purplish iridescent. Head appendages, legs and ventral surfaces yellow to yellow-orange.</p><p>
            <italic>Sculpture and structure</italic> (Fig. <xref ref-type="fig" rid="F1">16</xref>). Head with dorsal surface smooth and shiny, with extremely fine micropunctures. Pronotum (Fig. <xref ref-type="fig" rid="F1">16</xref>) smooth and shiny with few broadly dispersed micropunctures; lateral margins broadly rounded, pronotum broadest medially, slightly constricted at posterior angles, about same width as greatest width of elytra; basal striae moderately well impressed, extending to nearly 1/2 distance across pronotum. Elytron (Fig. <xref ref-type="fig" rid="F1">16</xref>) very broadly curved laterally; shiny, finely microreticulate across surface, impunctate. Prosternal process elongate, basally broad and posteriorly convergent to narrowly rounded apex, lateral margins broadly rounded; surface approximately flat. Metaventrite process anteriorly produced with weak lateral carinae that do not extend posteriorly; surface of metaventrite smooth and shiny, not carinate or otherwise modified. Metacoxa with lateral portions shiny, not punctate; metacoxal lines elongate, subparallel. Abdominal ventrites smooth, impunctate; ventrite <named-content xmlns:xlink="http://www.w3.org/1999/xlink" content-type="dwc:institutional_code" xlink:type="simple"><named-content content-type="dwc:institutional_code" xlink:type="simple">VI</named-content></named-content> smooth, evenly convex, apically pointed.</p><p>
            <italic>Male genitalia</italic>. Median lobe in lateral aspect with small basal portion, apical portion elongate, slender, broadly and evenly curved to narrowly rounded apex (Fig. <xref ref-type="fig" rid="F1">17</xref>); median lobe in ventral aspect deeply bifid into two elongate, slender rami, apically pointed and with apices curved towards each other apically (Fig. <xref ref-type="fig" rid="F1">18</xref>); lateral lobe in lateral aspect very robust, basal and apical portions similar in length and width, apical portion broad, apically truncate and toothed (Fig. <xref ref-type="fig" rid="F1">19</xref>).</p><p>
            <italic>Sexual dimorphism</italic>. Male pro- and mesotarsomeres I-III broader than in female with extensive ventral adhesive setae. Male and female otherwise similar.</p><p>
            <italic>Variation</italic>. Specimens vary in the intensity and extent of elytral maculae which are not strongly evident in any specimens.</p></tp:treatment-sec><tp:treatment-sec sec-type="etymology" id="SECID0EDZBG"><title>Etymology.</title><p>This species is named <italic><tp:taxon-name><tp:taxon-name-part taxon-name-part-type="species">melas</tp:taxon-name-part></tp:taxon-name></italic>, Greek for “black” after one of the four horsemen of the apocalypse.</p></tp:treatment-sec><tp:treatment-sec sec-type="distribution" id="SECID0ETZBG"><title>Distribution.</title><p>This species is known only from southwestern Venezuela (Fig. <xref ref-type="fig" rid="F6">98</xref>).</p></tp:treatment-sec><tp:treatment-sec sec-type="habitat" id="SECID0E4ZBG"><title>Habitat.</title><p>The type series was collected from leaf pack in slow areas along a sandy forest stream.</p></tp:treatment-sec><tp:treatment-sec><!--Section generated to contain objects referenced in tp:taxon-treatment.--><fig id="F1" position="float" orientation="portrait"><label>Figures 1–20.</label><caption><p>
          <italic><tp:taxon-name><tp:taxon-name-part taxon-name-part-type="genus">Bidessodes</tp:taxon-name-part></tp:taxon-name></italic> species. <bold>1–5</bold> <italic><tp:taxon-name><tp:taxon-name-part taxon-name-part-type="genus">Bidessodes</tp:taxon-name-part> <tp:taxon-name-part taxon-name-part-type="species">chlorus</tp:taxon-name-part></tp:taxon-name></italic> <bold>1</bold> dorsal habitus, scale = 1 mm <bold>2–4</bold> male genitalia <bold>2</bold> median lobe, right lateral aspect <bold>3</bold> median lobe, ventral aspect <bold>4</bold> right lateral lobe, right lateral aspect <bold>5</bold> left metatrochanter and metafemur, anterior aspect, scale = 0.25 mm <bold>6</bold> <italic><tp:taxon-name><tp:taxon-name-part taxon-name-part-type="genus">Bidessodes</tp:taxon-name-part> <tp:taxon-name-part taxon-name-part-type="species">erythros</tp:taxon-name-part></tp:taxon-name></italic> <bold>6</bold> dorsal habitus, scale = 1 mm <bold>7–9</bold> male genitalia <bold>7</bold> median lobe, right lateral aspect <bold>8</bold> median lobe, ventral aspect <bold>9</bold> right lateral lobe, right lateral aspect <bold>10</bold> left metatrochanter and metafemur, anterior aspect, scale = 0.25 mm <bold>11</bold> <italic><tp:taxon-name><tp:taxon-name-part taxon-name-part-type="genus">Bidessodes</tp:taxon-name-part> <tp:taxon-name-part taxon-name-part-type="species">leukus</tp:taxon-name-part></tp:taxon-name></italic> <bold>11</bold> dorsal habitus, scale = 1 mm <bold>12–14</bold> male genitalia <bold>12</bold> median lobe, right lateral aspect <bold>13</bold> median lobe, ventral aspect <bold>14</bold> right lateral lobe, right lateral aspect <bold>15</bold> left metatrochanter and metafemur, anterior aspect, scale = 0.25 mm <bold>16</bold> <italic><tp:taxon-name><tp:taxon-name-part taxon-name-part-type="genus">Bidessodes</tp:taxon-name-part> <tp:taxon-name-part taxon-name-part-type="species">melas</tp:taxon-name-part></tp:taxon-name></italic> <bold>16</bold> dorsal habitus, scale = 1 mm <bold>17</bold> male genitalia <bold>17</bold> median lobe, right lateral aspect <bold>18</bold> median lobe, ventral aspect <bold>19</bold> right lateral lobe, right lateral aspect <bold>20</bold> left metatrochanter and metafemur, anterior aspect, scale = 0.25 mm.</p></caption><graphic xmlns:xlink="http://www.w3.org/1999/xlink" xlink:href="zookeys-658-009-g001.jpg" position="float" orientation="portrait" xlink:type="simple" id="oo_123442.jpg"/></fig><fig id="F6" position="float" orientation="portrait"><label>Figures 97–98.</label><caption><p>Distributions of <italic><tp:taxon-name><tp:taxon-name-part taxon-name-part-type="genus">Bidessodes</tp:taxon-name-part></tp:taxon-name></italic> species based on examined specimens and published records.</p></caption><graphic xmlns:xlink="http://www.w3.org/1999/xlink" xlink:href="zookeys-658-009-g006.jpg" position="float" orientation="portrait" xlink:type="simple" id="oo_123447.jpg"/></fig></tp:treatment-sec></tp:taxon-treatment>
