# Supplementary material for: A review of the Neotropical genus Bidessodes Régimbart, 1895 including description of four new species (Coleoptera, Adephaga, Dytiscidae, Hydroporinae, Bidessini)
Source: Zookeys. 2017 Feb 22;(658):9–38. doi: 10.3897/zookeys.658.10928 (PMC5396571; doi:10.3897/zookeys.658.10928)
Supplement: XML Treatment for Bidessodes acharistus [file zookeys.658.10928-treatment6.xml]

<!DOCTYPE tp:taxon-treatment
  PUBLIC "-//TaxonX//DTD Taxonomic Treatment Publishing DTD v0 20100105//EN" "tax-treatment-NSO.dtd">
<tp:taxon-treatment xmlns:tp="http://www.plazi.org/taxpub"><tp:treatment-meta><kwd-group><label>Taxon classification</label><kwd><named-content content-type="kingdom">Animalia</named-content></kwd><kwd><named-content content-type="order">ORDO</named-content></kwd><kwd><named-content content-type="family">FAMILIA</named-content></kwd></kwd-group><mixed-citation publication-type="journal"><person-group><name><surname>Miller</surname><given-names>Kelly B.</given-names></name></person-group><article-title>A review of the Neotropical genus <italic><tp:taxon-name><tp:taxon-name-part taxon-name-part-type="genus">Bidessodes</tp:taxon-name-part></tp:taxon-name></italic> Régimbart, 1895 including description of four new species (<tp:taxon-name><tp:taxon-name-part taxon-name-part-type="order">Coleoptera</tp:taxon-name-part></tp:taxon-name>, <tp:taxon-name><tp:taxon-name-part taxon-name-part-type="suborder">Adephaga</tp:taxon-name-part></tp:taxon-name>, <tp:taxon-name><tp:taxon-name-part taxon-name-part-type="family">Dytiscidae</tp:taxon-name-part></tp:taxon-name>, <tp:taxon-name><tp:taxon-name-part taxon-name-part-type="subfamily">Hydroporinae</tp:taxon-name-part></tp:taxon-name>, <tp:taxon-name><tp:taxon-name-part taxon-name-part-type="tribe">Bidessini</tp:taxon-name-part></tp:taxon-name>)</article-title><source>Zookeys</source><day>22</day><month>2</month><year>2017</year><volume>2017</volume><issue>658</issue><fpage>9</fpage><lpage>38</lpage><pub-id pub-id-type="doi">10.3897/zookeys.658.10928</pub-id></mixed-citation></tp:treatment-meta><tp:nomenclature><tp:taxon-name>
            <tp:taxon-name-part taxon-name-part-type="genus">Bidessodes</tp:taxon-name-part>
            <tp:taxon-name-part taxon-name-part-type="species">acharistus</tp:taxon-name-part>
          </tp:taxon-name><tp:taxon-authority>Young, 1986</tp:taxon-authority><xref ref-type="fig" rid="F2">Figs 21–25</xref><xref ref-type="fig" rid="F7">, 99</xref><tp:nomenclature-citation-list><tp:nomenclature-citation><tp:taxon-name>
                <tp:taxon-name-part taxon-name-part-type="genus">Bidessodes</tp:taxon-name-part> (<tp:taxon-name-part taxon-name-part-type="subgenus">Bidessodes</tp:taxon-name-part>) <tp:taxon-name-part taxon-name-part-type="species">acharistus</tp:taxon-name-part></tp:taxon-name><comment>Young, 1986:217; Biström, 1988:7; Nilsson, 2016:98.</comment></tp:nomenclature-citation></tp:nomenclature-citation-list></tp:nomenclature><tp:treatment-sec sec-type="diagnosis" id="SECID0E62BG"><title>Diagnosis.</title><p>This species does not have a carinate prosternum in either male or female. The prosternal process is flat and parallel-sided with the apex broadly acuminate. The male mesotibia is basally bent. The male metatrochanter and metafemur are broad, the metafemur is apically truncate with a distinct denticle along the ventral margin near the apex of the metatrochanter (Fig. <xref ref-type="fig" rid="F2">25</xref>). The male abdominal ventrite <named-content xmlns:xlink="http://www.w3.org/1999/xlink" content-type="dwc:institutional_code" xlink:type="simple"><named-content content-type="dwc:institutional_code" xlink:type="simple">VI</named-content></named-content> is apically slightly impressed medially. The male median lobe in lateral aspect is moderately broad basally with an elongate, broadly curved, slender apical portion that is medially somewhat expanded (Fig. <xref ref-type="fig" rid="F2">22</xref>). In ventral aspect the median lobe is slender and deeply bifid with each ramus sinuate and subapically expanded and ending in a single pointed process (Fig. <xref ref-type="fig" rid="F2">23</xref>). The basal segment of the lateral lobe is short and oblique (Fig. <xref ref-type="fig" rid="F2">24</xref>). The apical segment is very broad and has a broad dorsal expansion apically (Fig. <xref ref-type="fig" rid="F2">24</xref>). Specimens are relatively immaculate (Fig. <xref ref-type="fig" rid="F2">21</xref>).</p><fig id="F2" position="float" orientation="portrait"><label>Figures 21–40.</label><caption><p>
          <italic><tp:taxon-name><tp:taxon-name-part taxon-name-part-type="genus">Bidessodes</tp:taxon-name-part></tp:taxon-name></italic> species. <bold>21–25</bold> <italic><tp:taxon-name><tp:taxon-name-part taxon-name-part-type="genus">Bidessodes</tp:taxon-name-part> <tp:taxon-name-part taxon-name-part-type="species">acharistus</tp:taxon-name-part></tp:taxon-name></italic> <bold>21</bold> dorsal habitus, scale = 1 mm <bold>22</bold> male genitalia <bold>22</bold> median lobe, right lateral aspect <bold>23</bold> median lobe, ventral aspect <bold>24</bold> right lateral lobe, right lateral aspect <bold>25</bold> left metatrochanter and metafemur, anterior aspect, scale = 0.25 mm <bold>26–30</bold> <italic><tp:taxon-name><tp:taxon-name-part taxon-name-part-type="genus">Bidessodes</tp:taxon-name-part> <tp:taxon-name-part taxon-name-part-type="species">charaxinus</tp:taxon-name-part></tp:taxon-name></italic> <bold>26</bold> dorsal habitus, scale = 1 mm <bold>27</bold> male genitalia <bold>27</bold> median lobe, right lateral aspect <bold>28</bold> median lobe, ventral aspect <bold>29</bold> right lateral lobe, right lateral aspect <bold>30</bold> left metatrochanter and metafemur, anterior aspect, scale = 0.25 mm <bold>31–34</bold> <italic><tp:taxon-name><tp:taxon-name-part taxon-name-part-type="genus">Bidessodes</tp:taxon-name-part> <tp:taxon-name-part taxon-name-part-type="species">demarcoi</tp:taxon-name-part></tp:taxon-name></italic> <bold>31</bold> dorsal habitus, scale = 1 mm <bold>32</bold> male genitalia <bold>32</bold> median lobe, right lateral aspect <bold>33</bold> median lobe, ventral aspect <bold>34</bold> right lateral lobe, right lateral aspect <bold>35–40</bold> <italic><tp:taxon-name><tp:taxon-name-part taxon-name-part-type="genus">Bidessodes</tp:taxon-name-part> <tp:taxon-name-part taxon-name-part-type="species">elongatus</tp:taxon-name-part></tp:taxon-name></italic> <bold>35</bold> dorsal habitus, scale = 1 mm <bold>36</bold> male genitalia <bold>36</bold> median lobe, right lateral aspect <bold>37</bold> median lobe, ventral aspect <bold>38</bold> apex of right lateral lobe, apical aspect <bold>39</bold> right lateral lobe, right lateral aspect <bold>40</bold> left metatrochanter and metafemur, anterior aspect, scale = 0.25 mm.</p></caption><graphic xmlns:xlink="http://www.w3.org/1999/xlink" xlink:href="zookeys-658-009-g002.jpg" position="float" orientation="portrait" xlink:type="simple" id="oo_123443.jpg"/></fig></tp:treatment-sec><tp:treatment-sec sec-type="distribution" id="SECID0E4AAI"><title>Distribution.</title><p>Known from few localities in Brazil and Bolivia (Fig. <xref ref-type="fig" rid="F7">99</xref>).</p></tp:treatment-sec><tp:treatment-sec><!--Section generated to contain objects referenced in tp:taxon-treatment.--><fig id="F7" position="float" orientation="portrait"><label>Figures 99–100.</label><caption><p>Distributions of <italic><tp:taxon-name><tp:taxon-name-part taxon-name-part-type="genus">Bidessodes</tp:taxon-name-part></tp:taxon-name></italic> species based on examined specimens and published records.</p></caption><graphic xmlns:xlink="http://www.w3.org/1999/xlink" xlink:href="zookeys-658-009-g007.jpg" position="float" orientation="portrait" xlink:type="simple" id="oo_123448.jpg"/></fig></tp:treatment-sec></tp:taxon-treatment>
