# Supplementary material for: A review of the Neotropical genus Bidessodes Régimbart, 1895 including description of four new species (Coleoptera, Adephaga, Dytiscidae, Hydroporinae, Bidessini)
Source: Zookeys. 2017 Feb 22;(658):9–38. doi: 10.3897/zookeys.658.10928 (PMC5396571; doi:10.3897/zookeys.658.10928)
Supplement: XML Treatment for Bidessodes charaxinus [file zookeys.658.10928-treatment7.xml]

<!DOCTYPE tp:taxon-treatment
  PUBLIC "-//TaxonX//DTD Taxonomic Treatment Publishing DTD v0 20100105//EN" "tax-treatment-NSO.dtd">
<tp:taxon-treatment xmlns:tp="http://www.plazi.org/taxpub"><tp:treatment-meta><kwd-group><label>Taxon classification</label><kwd><named-content content-type="kingdom">Animalia</named-content></kwd><kwd><named-content content-type="order">ORDO</named-content></kwd><kwd><named-content content-type="family">FAMILIA</named-content></kwd></kwd-group><mixed-citation publication-type="journal"><person-group><name><surname>Miller</surname><given-names>Kelly B.</given-names></name></person-group><article-title>A review of the Neotropical genus <italic><tp:taxon-name><tp:taxon-name-part taxon-name-part-type="genus">Bidessodes</tp:taxon-name-part></tp:taxon-name></italic> Régimbart, 1895 including description of four new species (<tp:taxon-name><tp:taxon-name-part taxon-name-part-type="order">Coleoptera</tp:taxon-name-part></tp:taxon-name>, <tp:taxon-name><tp:taxon-name-part taxon-name-part-type="suborder">Adephaga</tp:taxon-name-part></tp:taxon-name>, <tp:taxon-name><tp:taxon-name-part taxon-name-part-type="family">Dytiscidae</tp:taxon-name-part></tp:taxon-name>, <tp:taxon-name><tp:taxon-name-part taxon-name-part-type="subfamily">Hydroporinae</tp:taxon-name-part></tp:taxon-name>, <tp:taxon-name><tp:taxon-name-part taxon-name-part-type="tribe">Bidessini</tp:taxon-name-part></tp:taxon-name>)</article-title><source>Zookeys</source><day>22</day><month>2</month><year>2017</year><volume>2017</volume><issue>658</issue><fpage>9</fpage><lpage>38</lpage><pub-id pub-id-type="doi">10.3897/zookeys.658.10928</pub-id></mixed-citation></tp:treatment-meta><tp:nomenclature><tp:taxon-name>
            <tp:taxon-name-part taxon-name-part-type="genus">Bidessodes</tp:taxon-name-part>
            <tp:taxon-name-part taxon-name-part-type="species">charaxinus</tp:taxon-name-part>
          </tp:taxon-name><tp:taxon-authority>Young, 1986</tp:taxon-authority><xref ref-type="fig" rid="F2">Figs 26–30</xref><xref ref-type="fig" rid="F7">, 99</xref><!--PageBreak--><tp:nomenclature-citation-list><tp:nomenclature-citation><tp:taxon-name>
                <tp:taxon-name-part taxon-name-part-type="genus">Bidessodes</tp:taxon-name-part> (<tp:taxon-name-part taxon-name-part-type="subgenus">Bidessodes</tp:taxon-name-part>) <tp:taxon-name-part taxon-name-part-type="species">charaxinus</tp:taxon-name-part></tp:taxon-name><comment>Young, 1986: 213; Biström, 1988: 7; Nilsson, 2016: 98.</comment></tp:nomenclature-citation></tp:nomenclature-citation-list></tp:nomenclature><tp:treatment-sec sec-type="diagnosis" id="SECID0EFDAI"><title>Diagnosis.</title><p>This species does not have a carinate prosternum in either male or female. The prosternal process is impressed longitudinally. The lateral margins are slightly convergent apically to the broadly pointed apex. The male mesotibia is elongate, curved, not basally bent. The male metatrochanter and metafemur are not noticeably modified (Fig. <xref ref-type="fig" rid="F2">30</xref>). The male abdominal ventrite <named-content xmlns:xlink="http://www.w3.org/1999/xlink" content-type="dwc:institutional_code" xlink:type="simple"><named-content content-type="dwc:institutional_code" xlink:type="simple">VI</named-content></named-content> is apically somewhat impressed. The male median lobe in lateral aspect is broad with a broad elongate basal region and an apical region that is broad basally and abruptly tapered to an elongate slender apex with a distinct subapical pointed process representing the apicomedial portion of each ramus (Fig. <xref ref-type="fig" rid="F2">27</xref>). In ventral aspect the median lobe is complex and deeply bifid with each ramus elongate, broad and apically terminating in two sharply pointed processes, and also with a medial terminal lobe between each lateral ramus (Fig. <xref ref-type="fig" rid="F2">28</xref>). The basal segment of the lateral lobe is small, irregular, and transverse (Fig. <xref ref-type="fig" rid="F2">29</xref>). The apical segment is broad and complex, terminating in a broad, transverse structure (Fig. <xref ref-type="fig" rid="F2">29</xref>). Specimens are relatively large and maculate (Fig. <xref ref-type="fig" rid="F2">26</xref>).</p></tp:treatment-sec><tp:treatment-sec sec-type="distribution" id="SECID0EKEAI"><title>Distribution.</title><p>Known from northern South America (Venezuela, Suriname, Guyana, French Guiana) south into Brazil (Fig. <xref ref-type="fig" rid="F7">99</xref>).</p></tp:treatment-sec><tp:treatment-sec><!--Section generated to contain objects referenced in tp:taxon-treatment.--><fig id="F2" position="float" orientation="portrait"><label>Figures 21–40.</label><caption><p>
          <italic><tp:taxon-name><tp:taxon-name-part taxon-name-part-type="genus">Bidessodes</tp:taxon-name-part></tp:taxon-name></italic> species. <bold>21–25</bold> <italic><tp:taxon-name><tp:taxon-name-part taxon-name-part-type="genus">Bidessodes</tp:taxon-name-part> <tp:taxon-name-part taxon-name-part-type="species">acharistus</tp:taxon-name-part></tp:taxon-name></italic> <bold>21</bold> dorsal habitus, scale = 1 mm <bold>22</bold> male genitalia <bold>22</bold> median lobe, right lateral aspect <bold>23</bold> median lobe, ventral aspect <bold>24</bold> right lateral lobe, right lateral aspect <bold>25</bold> left metatrochanter and metafemur, anterior aspect, scale = 0.25 mm <bold>26–30</bold> <italic><tp:taxon-name><tp:taxon-name-part taxon-name-part-type="genus">Bidessodes</tp:taxon-name-part> <tp:taxon-name-part taxon-name-part-type="species">charaxinus</tp:taxon-name-part></tp:taxon-name></italic> <bold>26</bold> dorsal habitus, scale = 1 mm <bold>27</bold> male genitalia <bold>27</bold> median lobe, right lateral aspect <bold>28</bold> median lobe, ventral aspect <bold>29</bold> right lateral lobe, right lateral aspect <bold>30</bold> left metatrochanter and metafemur, anterior aspect, scale = 0.25 mm <bold>31–34</bold> <italic><tp:taxon-name><tp:taxon-name-part taxon-name-part-type="genus">Bidessodes</tp:taxon-name-part> <tp:taxon-name-part taxon-name-part-type="species">demarcoi</tp:taxon-name-part></tp:taxon-name></italic> <bold>31</bold> dorsal habitus, scale = 1 mm <bold>32</bold> male genitalia <bold>32</bold> median lobe, right lateral aspect <bold>33</bold> median lobe, ventral aspect <bold>34</bold> right lateral lobe, right lateral aspect <bold>35–40</bold> <italic><tp:taxon-name><tp:taxon-name-part taxon-name-part-type="genus">Bidessodes</tp:taxon-name-part> <tp:taxon-name-part taxon-name-part-type="species">elongatus</tp:taxon-name-part></tp:taxon-name></italic> <bold>35</bold> dorsal habitus, scale = 1 mm <bold>36</bold> male genitalia <bold>36</bold> median lobe, right lateral aspect <bold>37</bold> median lobe, ventral aspect <bold>38</bold> apex of right lateral lobe, apical aspect <bold>39</bold> right lateral lobe, right lateral aspect <bold>40</bold> left metatrochanter and metafemur, anterior aspect, scale = 0.25 mm.</p></caption><graphic xmlns:xlink="http://www.w3.org/1999/xlink" xlink:href="zookeys-658-009-g002.jpg" position="float" orientation="portrait" xlink:type="simple" id="oo_123443.jpg"/></fig><fig id="F7" position="float" orientation="portrait"><label>Figures 99–100.</label><caption><p>Distributions of <italic><tp:taxon-name><tp:taxon-name-part taxon-name-part-type="genus">Bidessodes</tp:taxon-name-part></tp:taxon-name></italic> species based on examined specimens and published records.</p></caption><graphic xmlns:xlink="http://www.w3.org/1999/xlink" xlink:href="zookeys-658-009-g007.jpg" position="float" orientation="portrait" xlink:type="simple" id="oo_123448.jpg"/></fig></tp:treatment-sec></tp:taxon-treatment>
