# Supplementary material for: A review of the Neotropical genus Bidessodes Régimbart, 1895 including description of four new species (Coleoptera, Adephaga, Dytiscidae, Hydroporinae, Bidessini)
Source: Zookeys. 2017 Feb 22;(658):9–38. doi: 10.3897/zookeys.658.10928 (PMC5396571; doi:10.3897/zookeys.658.10928)
Supplement: XML Treatment for Bidessodes elongatus [file zookeys.658.10928-treatment9.xml]

<!DOCTYPE tp:taxon-treatment
  PUBLIC "-//TaxonX//DTD Taxonomic Treatment Publishing DTD v0 20100105//EN" "tax-treatment-NSO.dtd">
<tp:taxon-treatment xmlns:tp="http://www.plazi.org/taxpub"><tp:treatment-meta><kwd-group><label>Taxon classification</label><kwd><named-content content-type="kingdom">Animalia</named-content></kwd><kwd><named-content content-type="order">ORDO</named-content></kwd><kwd><named-content content-type="family">FAMILIA</named-content></kwd></kwd-group><mixed-citation publication-type="journal"><person-group><name><surname>Miller</surname><given-names>Kelly B.</given-names></name></person-group><article-title>A review of the Neotropical genus <italic><tp:taxon-name><tp:taxon-name-part taxon-name-part-type="genus">Bidessodes</tp:taxon-name-part></tp:taxon-name></italic> Régimbart, 1895 including description of four new species (<tp:taxon-name><tp:taxon-name-part taxon-name-part-type="order">Coleoptera</tp:taxon-name-part></tp:taxon-name>, <tp:taxon-name><tp:taxon-name-part taxon-name-part-type="suborder">Adephaga</tp:taxon-name-part></tp:taxon-name>, <tp:taxon-name><tp:taxon-name-part taxon-name-part-type="family">Dytiscidae</tp:taxon-name-part></tp:taxon-name>, <tp:taxon-name><tp:taxon-name-part taxon-name-part-type="subfamily">Hydroporinae</tp:taxon-name-part></tp:taxon-name>, <tp:taxon-name><tp:taxon-name-part taxon-name-part-type="tribe">Bidessini</tp:taxon-name-part></tp:taxon-name>)</article-title><source>Zookeys</source><day>22</day><month>2</month><year>2017</year><volume>2017</volume><issue>658</issue><fpage>9</fpage><lpage>38</lpage><pub-id pub-id-type="doi">10.3897/zookeys.658.10928</pub-id></mixed-citation></tp:treatment-meta><tp:nomenclature><tp:taxon-name>
            <tp:taxon-name-part taxon-name-part-type="genus">Bidessodes</tp:taxon-name-part>
            <tp:taxon-name-part taxon-name-part-type="species">elongatus</tp:taxon-name-part>
          </tp:taxon-name><tp:taxon-authority>(Sharp, 1882)</tp:taxon-authority><xref ref-type="fig" rid="F2">Figs 35–40</xref><xref ref-type="fig" rid="F8">, 101</xref><!--PageBreak--><tp:nomenclature-citation-list><tp:nomenclature-citation><tp:taxon-name>
                <tp:taxon-name-part taxon-name-part-type="genus">Bidessus</tp:taxon-name-part> <tp:taxon-name-part taxon-name-part-type="species">elongatus</tp:taxon-name-part></tp:taxon-name><comment>Sharp, 1882:25; Blackwelder, 1944;76.</comment></tp:nomenclature-citation><tp:nomenclature-citation><tp:taxon-name>
                <tp:taxon-name-part taxon-name-part-type="genus">Bidessus</tp:taxon-name-part> (<tp:taxon-name-part taxon-name-part-type="subgenus">Bidessodes</tp:taxon-name-part>) <tp:taxon-name-part taxon-name-part-type="species">elongatus</tp:taxon-name-part></tp:taxon-name><comment>, Zimmermann, 1919: 61; 1921: 200.</comment></tp:nomenclature-citation><tp:nomenclature-citation><tp:taxon-name>
                <tp:taxon-name-part taxon-name-part-type="genus">Bidessodes</tp:taxon-name-part> <tp:taxon-name-part taxon-name-part-type="species">elongatus</tp:taxon-name-part></tp:taxon-name><comment>, Young: 1969: 2.</comment></tp:nomenclature-citation><tp:nomenclature-citation><tp:taxon-name>
                <tp:taxon-name-part taxon-name-part-type="genus">Bidessodes</tp:taxon-name-part> (<tp:taxon-name-part taxon-name-part-type="subgenus">Bidessodes</tp:taxon-name-part>) <tp:taxon-name-part taxon-name-part-type="species">elongatus</tp:taxon-name-part></tp:taxon-name><comment>, Young, 1986: 216; Biström, 1988: 7; Nilsson, 2016: 98.</comment></tp:nomenclature-citation></tp:nomenclature-citation-list></tp:nomenclature><tp:treatment-sec sec-type="diagnosis" id="SECID0EJLAI"><title>Diagnosis.</title><p>This species does not have a carinate prosternum in either male or female. The prosternal process is somewhat medially longitudinally sulcate, the lateral margins are slightly convergent to the rounded apex. The male mesotibia is unmodified. The male metatrochanter is medially transversely somewhat ridged, but the metafemur is not noticeably modified (Fig. <xref ref-type="fig" rid="F2">40</xref>). The male abdominal ventrite <named-content xmlns:xlink="http://www.w3.org/1999/xlink" content-type="dwc:institutional_code" xlink:type="simple"><named-content content-type="dwc:institutional_code" xlink:type="simple">VI</named-content></named-content> is apically and laterally slightly impressed. The male median lobe is basally moderately broad and apically robust and strongly curved to a narrowly rounded apex (Fig. <xref ref-type="fig" rid="F2">36</xref>). In ventral aspect it is broad and laterally broadly sinuate with the apex shallowly emarginate with each ramus short and sharply pointed (Fig. <xref ref-type="fig" rid="F2">37</xref>). The basal segment of the lateral lobe is small and transverse (Fig. <xref ref-type="fig" rid="F2">38</xref>). The apical segment is formed as a slender stalk basally with a very large, transverse apical lobe that is abruptly curved on the ventral apex (Fig. <xref ref-type="fig" rid="F2">39</xref>). Specimens are elongate slender with maculate elytra (Fig. <xref ref-type="fig" rid="F2">35</xref>).</p></tp:treatment-sec><tp:treatment-sec sec-type="discussion" id="SECID0EOMAI"><title>Discussion.</title><p>
            <xref ref-type="bibr" rid="B5">Sharp (1882)</xref> mentioned that this species, “… will no doubt form a distinct genus.” That eventually proved to be the case as <italic><tp:taxon-name><tp:taxon-name-part taxon-name-part-type="genus">Bidessus</tp:taxon-name-part> <tp:taxon-name-part taxon-name-part-type="species">elongatus</tp:taxon-name-part></tp:taxon-name></italic> became the type of <italic><tp:taxon-name><tp:taxon-name-part taxon-name-part-type="genus">Bidessodes</tp:taxon-name-part></tp:taxon-name></italic>.</p></tp:treatment-sec><tp:treatment-sec sec-type="distribution" id="SECID0EKNAI"><title>Distribution.</title><p>The type locality for this species is somewhat ambiguous. The specimens were evidently collected by Champion, but the localities, “Paso Antonio” and “Tortola” are not easily identified today. In a letter from Champion (<ext-link xmlns:xlink="http://www.w3.org/1999/xlink" xlink:type="simple" ext-link-type="uri" xlink:href="http://james-champion.com/diary-2012/thursday-14th-june-2012-letter-13th-march-1881/">http://james-champion.com/diary-2012/thursday-14th-june-2012-letter-13th-march-1881/</ext-link>) he mentions the “Rio Michotoya,” which is more easily located, and the star on the map included here reflects that locality (Fig. <xref ref-type="fig" rid="F8">101</xref>). Known from Guatemala and Costa Rica (Fig. <xref ref-type="fig" rid="F8">101</xref>).</p><!--PageBreak--></tp:treatment-sec><tp:treatment-sec><!--Section generated to contain objects referenced in tp:taxon-treatment.--><fig id="F2" position="float" orientation="portrait"><label>Figures 21–40.</label><caption><p>
          <italic><tp:taxon-name><tp:taxon-name-part taxon-name-part-type="genus">Bidessodes</tp:taxon-name-part></tp:taxon-name></italic> species. <bold>21–25</bold> <italic><tp:taxon-name><tp:taxon-name-part taxon-name-part-type="genus">Bidessodes</tp:taxon-name-part> <tp:taxon-name-part taxon-name-part-type="species">acharistus</tp:taxon-name-part></tp:taxon-name></italic> <bold>21</bold> dorsal habitus, scale = 1 mm <bold>22</bold> male genitalia <bold>22</bold> median lobe, right lateral aspect <bold>23</bold> median lobe, ventral aspect <bold>24</bold> right lateral lobe, right lateral aspect <bold>25</bold> left metatrochanter and metafemur, anterior aspect, scale = 0.25 mm <bold>26–30</bold> <italic><tp:taxon-name><tp:taxon-name-part taxon-name-part-type="genus">Bidessodes</tp:taxon-name-part> <tp:taxon-name-part taxon-name-part-type="species">charaxinus</tp:taxon-name-part></tp:taxon-name></italic> <bold>26</bold> dorsal habitus, scale = 1 mm <bold>27</bold> male genitalia <bold>27</bold> median lobe, right lateral aspect <bold>28</bold> median lobe, ventral aspect <bold>29</bold> right lateral lobe, right lateral aspect <bold>30</bold> left metatrochanter and metafemur, anterior aspect, scale = 0.25 mm <bold>31–34</bold> <italic><tp:taxon-name><tp:taxon-name-part taxon-name-part-type="genus">Bidessodes</tp:taxon-name-part> <tp:taxon-name-part taxon-name-part-type="species">demarcoi</tp:taxon-name-part></tp:taxon-name></italic> <bold>31</bold> dorsal habitus, scale = 1 mm <bold>32</bold> male genitalia <bold>32</bold> median lobe, right lateral aspect <bold>33</bold> median lobe, ventral aspect <bold>34</bold> right lateral lobe, right lateral aspect <bold>35–40</bold> <italic><tp:taxon-name><tp:taxon-name-part taxon-name-part-type="genus">Bidessodes</tp:taxon-name-part> <tp:taxon-name-part taxon-name-part-type="species">elongatus</tp:taxon-name-part></tp:taxon-name></italic> <bold>35</bold> dorsal habitus, scale = 1 mm <bold>36</bold> male genitalia <bold>36</bold> median lobe, right lateral aspect <bold>37</bold> median lobe, ventral aspect <bold>38</bold> apex of right lateral lobe, apical aspect <bold>39</bold> right lateral lobe, right lateral aspect <bold>40</bold> left metatrochanter and metafemur, anterior aspect, scale = 0.25 mm.</p></caption><graphic xmlns:xlink="http://www.w3.org/1999/xlink" xlink:href="zookeys-658-009-g002.jpg" position="float" orientation="portrait" xlink:type="simple" id="oo_123443.jpg"/></fig><fig id="F8" position="float" orientation="portrait"><label>Figures 101–102.</label><caption><p>Distributions of <italic><tp:taxon-name><tp:taxon-name-part taxon-name-part-type="genus">Bidessodes</tp:taxon-name-part></tp:taxon-name></italic> species based on examined specimens and published records.</p></caption><graphic xmlns:xlink="http://www.w3.org/1999/xlink" xlink:href="zookeys-658-009-g008.jpg" position="float" orientation="portrait" xlink:type="simple" id="oo_123450.jpg"/></fig></tp:treatment-sec><ref-list><ref id="B5"><mixed-citation xmlns:xlink="http://www.w3.org/1999/xlink" xlink:type="simple">
          <person-group><name name-style="western"><surname>Sharp</surname><given-names>D</given-names></name></person-group> (<year>1882</year>) <article-title>On aquatic carnivorous <tp:taxon-name><tp:taxon-name-part taxon-name-part-type="order">Coleoptera</tp:taxon-name-part></tp:taxon-name> or <tp:taxon-name><tp:taxon-name-part taxon-name-part-type="family">Dytiscidae</tp:taxon-name-part></tp:taxon-name>.</article-title> <source>Scientific Transactions of the Royal Dublin Society</source> <volume>2</volume>: <fpage>179</fpage>–<lpage>1003</lpage>.</mixed-citation></ref></ref-list></tp:taxon-treatment>
