# Supplementary material for: A review of the Neotropical genus Bidessodes Régimbart, 1895 including description of four new species (Coleoptera, Adephaga, Dytiscidae, Hydroporinae, Bidessini)
Source: Zookeys. 2017 Feb 22;(658):9–38. doi: 10.3897/zookeys.658.10928 (PMC5396571; doi:10.3897/zookeys.658.10928)
Supplement: XML Treatment for Bidessodes evanidus [file zookeys.658.10928-treatment10.xml]

<!DOCTYPE tp:taxon-treatment
  PUBLIC "-//TaxonX//DTD Taxonomic Treatment Publishing DTD v0 20100105//EN" "tax-treatment-NSO.dtd">
<tp:taxon-treatment xmlns:tp="http://www.plazi.org/taxpub"><tp:treatment-meta><kwd-group><label>Taxon classification</label><kwd><named-content content-type="kingdom">Animalia</named-content></kwd><kwd><named-content content-type="order">ORDO</named-content></kwd><kwd><named-content content-type="family">FAMILIA</named-content></kwd></kwd-group><mixed-citation publication-type="journal"><person-group><name><surname>Miller</surname><given-names>Kelly B.</given-names></name></person-group><article-title>A review of the Neotropical genus <italic><tp:taxon-name><tp:taxon-name-part taxon-name-part-type="genus">Bidessodes</tp:taxon-name-part></tp:taxon-name></italic> Régimbart, 1895 including description of four new species (<tp:taxon-name><tp:taxon-name-part taxon-name-part-type="order">Coleoptera</tp:taxon-name-part></tp:taxon-name>, <tp:taxon-name><tp:taxon-name-part taxon-name-part-type="suborder">Adephaga</tp:taxon-name-part></tp:taxon-name>, <tp:taxon-name><tp:taxon-name-part taxon-name-part-type="family">Dytiscidae</tp:taxon-name-part></tp:taxon-name>, <tp:taxon-name><tp:taxon-name-part taxon-name-part-type="subfamily">Hydroporinae</tp:taxon-name-part></tp:taxon-name>, <tp:taxon-name><tp:taxon-name-part taxon-name-part-type="tribe">Bidessini</tp:taxon-name-part></tp:taxon-name>)</article-title><source>Zookeys</source><day>22</day><month>2</month><year>2017</year><volume>2017</volume><issue>658</issue><fpage>9</fpage><lpage>38</lpage><pub-id pub-id-type="doi">10.3897/zookeys.658.10928</pub-id></mixed-citation></tp:treatment-meta><tp:nomenclature><tp:taxon-name>
            <tp:taxon-name-part taxon-name-part-type="genus">Bidessodes</tp:taxon-name-part>
            <tp:taxon-name-part taxon-name-part-type="species">evanidus</tp:taxon-name-part>
          </tp:taxon-name><tp:taxon-authority>Young, 1986</tp:taxon-authority><xref ref-type="fig" rid="F3">Figs 41–45</xref><xref ref-type="fig" rid="F8">, 102</xref><tp:nomenclature-citation-list><tp:nomenclature-citation><tp:taxon-name>
                <tp:taxon-name-part taxon-name-part-type="genus">Bidessodes</tp:taxon-name-part> (<tp:taxon-name-part taxon-name-part-type="subgenus">Bidessodes</tp:taxon-name-part>) <tp:taxon-name-part taxon-name-part-type="species">evanidus</tp:taxon-name-part></tp:taxon-name><comment>Young, 1986: 212; Biström, 1988: 7; Nilsson, 2016: 98.</comment></tp:nomenclature-citation></tp:nomenclature-citation-list></tp:nomenclature><tp:treatment-sec sec-type="diagnosis" id="SECID0E2PAI"><title>Diagnosis.</title><p>This species does not have a carinate prosternum in either male or female. The prosternal process is flat, the lateral margins are slightly convergent to the apically rounded apex. The male mesotibia is unmodified. The male metafemur and metatrochanter are not noticeably modified (Fig. <xref ref-type="fig" rid="F3">45</xref>). The male abdominal ventrite <named-content xmlns:xlink="http://www.w3.org/1999/xlink" content-type="dwc:institutional_code" xlink:type="simple"><named-content content-type="dwc:institutional_code" xlink:type="simple">VI</named-content></named-content> is apically and laterally somewhat impressed. The male median lobe is basally broad, but apically very slender with an apical broad, denticulate expansion (Fig. <xref ref-type="fig" rid="F3">42</xref>). In ventral aspect it is deeply bifid with each branch slender and apically irregular, and sharply angulate (Fig. <xref ref-type="fig" rid="F3">43</xref>). The basal segment of the lateral lobe is moderately small and elongate triangular. The apical segment is broad and extremely irregular with a prominent apical, finger-like lobe (Fig. <xref ref-type="fig" rid="F3">44</xref>). Specimens are elongate oval with the elytra longitudinally vittate (Fig. <xref ref-type="fig" rid="F3">41</xref>);</p><fig id="F3" position="float" orientation="portrait"><label>Figures 41–60.</label><caption><p>
          <italic><tp:taxon-name><tp:taxon-name-part taxon-name-part-type="genus">Bidessodes</tp:taxon-name-part></tp:taxon-name></italic> species. <bold>41–45</bold> <italic><tp:taxon-name><tp:taxon-name-part taxon-name-part-type="genus">Bidessodes</tp:taxon-name-part> <tp:taxon-name-part taxon-name-part-type="species">evanidus</tp:taxon-name-part></tp:taxon-name></italic> <bold>41</bold> dorsal habitus, scale = 1 mm <bold>42</bold> male genitalia <bold>42</bold> median lobe, right lateral aspect <bold>43</bold> median lobe, ventral aspect <bold>44</bold> right lateral lobe, right lateral aspect <bold>45</bold> left metatrochanter and metafemur, anterior aspect, scale = 0.25 mm <bold>46–50</bold> <italic><tp:taxon-name><tp:taxon-name-part taxon-name-part-type="genus">Bidessodes</tp:taxon-name-part> <tp:taxon-name-part taxon-name-part-type="species">franki</tp:taxon-name-part></tp:taxon-name></italic> <bold>46</bold> dorsal habitus, scale = 1 mm <bold>47</bold> male genitalia <bold>47</bold> median lobe, right lateral 6spect <bold>48</bold> median lobe, ventral aspect <bold>49</bold> right lateral lobe, right lateral aspect <bold>50</bold> left metatrochanter and metafemur, anterior aspect, scale = 0.25 mm <bold>51–54</bold> <italic><tp:taxon-name><tp:taxon-name-part taxon-name-part-type="genus">Bidessodes</tp:taxon-name-part> <tp:taxon-name-part taxon-name-part-type="species">hamadae</tp:taxon-name-part></tp:taxon-name></italic> <bold>51</bold> dorsal habitus, scale = 1 mm <bold>52</bold> male genitalia <bold>52</bold> median lobe, right lateral aspect <bold>53</bold> median lobe, ventral aspect <bold>54</bold> right lateral lobe, right lateral aspect <bold>55–60</bold> <italic><tp:taxon-name><tp:taxon-name-part taxon-name-part-type="genus">Bidessodes</tp:taxon-name-part> <tp:taxon-name-part taxon-name-part-type="species">hygrobius</tp:taxon-name-part></tp:taxon-name></italic> <bold>55</bold> dorsal habitus, scale = 1 mm <bold>56</bold> male genitalia <bold>56</bold> median lobe, right lateral aspect <bold>57</bold> median lobe, ventral aspect <bold>58</bold> right lateral lobe apex, apical aspect <bold>59</bold> right lateral lobe, right lateral aspect <bold>60</bold> left metatrochanter and metafemur, anterior aspect, scale = 0.25 mm.</p></caption><graphic xmlns:xlink="http://www.w3.org/1999/xlink" xlink:href="zookeys-658-009-g003.jpg" position="float" orientation="portrait" xlink:type="simple" id="oo_123444.jpg"/></fig></tp:treatment-sec><tp:treatment-sec sec-type="distribution" id="SECID0EUUAI"><title>Distribution.</title><p>Known from lowland South America from northern Venezuela to southeastern Brazil (Fig. <xref ref-type="fig" rid="F8">102</xref>).</p></tp:treatment-sec><tp:treatment-sec><!--Section generated to contain objects referenced in tp:taxon-treatment.--><fig id="F8" position="float" orientation="portrait"><label>Figures 101–102.</label><caption><p>Distributions of <italic><tp:taxon-name><tp:taxon-name-part taxon-name-part-type="genus">Bidessodes</tp:taxon-name-part></tp:taxon-name></italic> species based on examined specimens and published records.</p></caption><graphic xmlns:xlink="http://www.w3.org/1999/xlink" xlink:href="zookeys-658-009-g008.jpg" position="float" orientation="portrait" xlink:type="simple" id="oo_123450.jpg"/></fig></tp:treatment-sec></tp:taxon-treatment>
