# Supplementary material for: A review of the Neotropical genus Bidessodes Régimbart, 1895 including description of four new species (Coleoptera, Adephaga, Dytiscidae, Hydroporinae, Bidessini)
Source: Zookeys. 2017 Feb 22;(658):9–38. doi: 10.3897/zookeys.658.10928 (PMC5396571; doi:10.3897/zookeys.658.10928)
Supplement: XML Treatment for Bidessodes fragilis [file zookeys.658.10928-treatment11.xml]

<!DOCTYPE tp:taxon-treatment
  PUBLIC "-//TaxonX//DTD Taxonomic Treatment Publishing DTD v0 20100105//EN" "tax-treatment-NSO.dtd">
<tp:taxon-treatment xmlns:tp="http://www.plazi.org/taxpub"><tp:treatment-meta><kwd-group><label>Taxon classification</label><kwd><named-content content-type="kingdom">Animalia</named-content></kwd><kwd><named-content content-type="order">ORDO</named-content></kwd><kwd><named-content content-type="family">FAMILIA</named-content></kwd></kwd-group><mixed-citation publication-type="journal"><person-group><name><surname>Miller</surname><given-names>Kelly B.</given-names></name></person-group><article-title>A review of the Neotropical genus <italic><tp:taxon-name><tp:taxon-name-part taxon-name-part-type="genus">Bidessodes</tp:taxon-name-part></tp:taxon-name></italic> Régimbart, 1895 including description of four new species (<tp:taxon-name><tp:taxon-name-part taxon-name-part-type="order">Coleoptera</tp:taxon-name-part></tp:taxon-name>, <tp:taxon-name><tp:taxon-name-part taxon-name-part-type="suborder">Adephaga</tp:taxon-name-part></tp:taxon-name>, <tp:taxon-name><tp:taxon-name-part taxon-name-part-type="family">Dytiscidae</tp:taxon-name-part></tp:taxon-name>, <tp:taxon-name><tp:taxon-name-part taxon-name-part-type="subfamily">Hydroporinae</tp:taxon-name-part></tp:taxon-name>, <tp:taxon-name><tp:taxon-name-part taxon-name-part-type="tribe">Bidessini</tp:taxon-name-part></tp:taxon-name>)</article-title><source>Zookeys</source><day>22</day><month>2</month><year>2017</year><volume>2017</volume><issue>658</issue><fpage>9</fpage><lpage>38</lpage><pub-id pub-id-type="doi">10.3897/zookeys.658.10928</pub-id></mixed-citation></tp:treatment-meta><tp:nomenclature><tp:taxon-name>
            <tp:taxon-name-part taxon-name-part-type="genus">Bidessodes</tp:taxon-name-part>
            <tp:taxon-name-part taxon-name-part-type="species">fragilis</tp:taxon-name-part>
          </tp:taxon-name><tp:taxon-authority>Régimbart, 1900</tp:taxon-authority><xref ref-type="fig" rid="F9">Fig. 103</xref><tp:nomenclature-citation-list><tp:nomenclature-citation><tp:taxon-name>
                <tp:taxon-name-part taxon-name-part-type="genus">Bidessodes</tp:taxon-name-part> <tp:taxon-name-part taxon-name-part-type="species">fragilis</tp:taxon-name-part></tp:taxon-name><comment>Régimbart, 1900: 530; Blackwelder, 1944: 76; Young, 1969: 2.</comment></tp:nomenclature-citation><tp:nomenclature-citation><tp:taxon-name>
                <tp:taxon-name-part taxon-name-part-type="genus">Bidessus</tp:taxon-name-part> (<tp:taxon-name-part taxon-name-part-type="subgenus">Bidessodes</tp:taxon-name-part>) <tp:taxon-name-part taxon-name-part-type="species">fragilis</tp:taxon-name-part></tp:taxon-name><comment>, Zimmermann, 1919:61;1921:200.</comment></tp:nomenclature-citation><tp:nomenclature-citation><tp:taxon-name>
                <tp:taxon-name-part taxon-name-part-type="genus">Bidessodes</tp:taxon-name-part> (<tp:taxon-name-part taxon-name-part-type="subgenus">Bidessodes</tp:taxon-name-part>) <tp:taxon-name-part taxon-name-part-type="species">fragilis</tp:taxon-name-part></tp:taxon-name><comment>, Young, 1986: 219; Biström, 1988: 7; Nilsson, 2016: 98.</comment></tp:nomenclature-citation></tp:nomenclature-citation-list></tp:nomenclature><tp:treatment-sec sec-type="diagnosis" id="SECID0ETXAI"><title>Diagnosis.</title><p>According to the original description and <xref ref-type="bibr" rid="B7">Young (1986)</xref>, this species has the clypeus thickened but not margined, the pronotum has punctation similar to the head, the pronotal plicae extend about 1/3 distance across pronotum, the apex of the prosternal process is truncate, not acuminate, the prosternum and prosternal process are not carinate or spinous, and the last abdominal ventrite is not modified.</p></tp:treatment-sec><tp:treatment-sec sec-type="discussion" id="SECID0E4XAI"><title>Discussion.</title><p>The holotype is a female (<xref ref-type="bibr" rid="B7">Young 1986</xref>). <xref ref-type="bibr" rid="B7">Young (1986)</xref> was unable to identify this species, but thought it close to <italic><tp:taxon-name><tp:taxon-name-part taxon-name-part-type="genus">Bidessodes</tp:taxon-name-part> <tp:taxon-name-part taxon-name-part-type="species">semistriatus</tp:taxon-name-part></tp:taxon-name></italic> and <italic><tp:taxon-name><tp:taxon-name-part taxon-name-part-type="genus">Bidessodes</tp:taxon-name-part> <tp:taxon-name-part taxon-name-part-type="species">knischi</tp:taxon-name-part></tp:taxon-name></italic>, but also thought <italic><tp:taxon-name><tp:taxon-name-part taxon-name-part-type="genus">Bidessodes</tp:taxon-name-part> <tp:taxon-name-part taxon-name-part-type="species">acharistus</tp:taxon-name-part></tp:taxon-name></italic> may represent the species.</p></tp:treatment-sec><tp:treatment-sec sec-type="distribution" id="SECID0EMZAI"><title>Distribution.</title><p>Only known from the type locality in Paraguay (Fig. <xref ref-type="fig" rid="F9">103</xref>).</p></tp:treatment-sec><tp:treatment-sec><!--Section generated to contain objects referenced in tp:taxon-treatment.--><fig id="F9" position="float" orientation="portrait"><label>Figures 103–104.</label><caption><p>Distributions of <italic><tp:taxon-name><tp:taxon-name-part taxon-name-part-type="genus">Bidessodes</tp:taxon-name-part></tp:taxon-name></italic> species based on examined specimens and published records.</p></caption><graphic xmlns:xlink="http://www.w3.org/1999/xlink" xlink:href="zookeys-658-009-g009.jpg" position="float" orientation="portrait" xlink:type="simple" id="oo_123452.jpg"/></fig></tp:treatment-sec><ref-list><ref id="B7"><mixed-citation xmlns:xlink="http://www.w3.org/1999/xlink" xlink:type="simple">
          <person-group><name name-style="western"><surname>Young</surname><given-names>FN</given-names></name></person-group> (<year>1986</year>) <article-title>Review of the predaceous water beetles of the genus <italic><tp:taxon-name><tp:taxon-name-part taxon-name-part-type="genus">Bidessodes</tp:taxon-name-part></tp:taxon-name></italic> Régimbart (<tp:taxon-name><tp:taxon-name-part taxon-name-part-type="order">Coleoptera</tp:taxon-name-part></tp:taxon-name>: <tp:taxon-name><tp:taxon-name-part taxon-name-part-type="family">Dytiscidae</tp:taxon-name-part></tp:taxon-name>).</article-title> <source>Entomologica Basiliensia</source> <volume>11</volume>: <fpage>203</fpage>–<lpage>220</lpage>.</mixed-citation></ref></ref-list></tp:taxon-treatment>
