# Supplementary material for: A review of the Neotropical genus Bidessodes Régimbart, 1895 including description of four new species (Coleoptera, Adephaga, Dytiscidae, Hydroporinae, Bidessini)
Source: Zookeys. 2017 Feb 22;(658):9–38. doi: 10.3897/zookeys.658.10928 (PMC5396571; doi:10.3897/zookeys.658.10928)
Supplement: XML Treatment for Bidessodes franki [file zookeys.658.10928-treatment12.xml]

<!DOCTYPE tp:taxon-treatment
  PUBLIC "-//TaxonX//DTD Taxonomic Treatment Publishing DTD v0 20100105//EN" "tax-treatment-NSO.dtd">
<tp:taxon-treatment xmlns:tp="http://www.plazi.org/taxpub"><tp:treatment-meta><kwd-group><label>Taxon classification</label><kwd><named-content content-type="kingdom">Animalia</named-content></kwd><kwd><named-content content-type="order">ORDO</named-content></kwd><kwd><named-content content-type="family">FAMILIA</named-content></kwd></kwd-group><mixed-citation publication-type="journal"><person-group><name><surname>Miller</surname><given-names>Kelly B.</given-names></name></person-group><article-title>A review of the Neotropical genus <italic><tp:taxon-name><tp:taxon-name-part taxon-name-part-type="genus">Bidessodes</tp:taxon-name-part></tp:taxon-name></italic> Régimbart, 1895 including description of four new species (<tp:taxon-name><tp:taxon-name-part taxon-name-part-type="order">Coleoptera</tp:taxon-name-part></tp:taxon-name>, <tp:taxon-name><tp:taxon-name-part taxon-name-part-type="suborder">Adephaga</tp:taxon-name-part></tp:taxon-name>, <tp:taxon-name><tp:taxon-name-part taxon-name-part-type="family">Dytiscidae</tp:taxon-name-part></tp:taxon-name>, <tp:taxon-name><tp:taxon-name-part taxon-name-part-type="subfamily">Hydroporinae</tp:taxon-name-part></tp:taxon-name>, <tp:taxon-name><tp:taxon-name-part taxon-name-part-type="tribe">Bidessini</tp:taxon-name-part></tp:taxon-name>)</article-title><source>Zookeys</source><day>22</day><month>2</month><year>2017</year><volume>2017</volume><issue>658</issue><fpage>9</fpage><lpage>38</lpage><pub-id pub-id-type="doi">10.3897/zookeys.658.10928</pub-id></mixed-citation></tp:treatment-meta><tp:nomenclature><tp:taxon-name>
            <tp:taxon-name-part taxon-name-part-type="genus">Bidessodes</tp:taxon-name-part>
            <tp:taxon-name-part taxon-name-part-type="species">franki</tp:taxon-name-part>
          </tp:taxon-name><tp:taxon-authority>(Spangler, 1981)</tp:taxon-authority><xref ref-type="fig" rid="F3">Figs 46–50</xref><xref ref-type="fig" rid="F6">, 98</xref><tp:nomenclature-citation-list><tp:nomenclature-citation><tp:taxon-name>
                <tp:taxon-name-part taxon-name-part-type="genus">Youngulus</tp:taxon-name-part> <tp:taxon-name-part taxon-name-part-type="species">franki</tp:taxon-name-part></tp:taxon-name><comment>Spangler, 1981:71.</comment></tp:nomenclature-citation><tp:nomenclature-citation><tp:taxon-name>
                <tp:taxon-name-part taxon-name-part-type="genus">Bidessodes</tp:taxon-name-part> (<tp:taxon-name-part taxon-name-part-type="subgenus">Youngulus</tp:taxon-name-part>) <tp:taxon-name-part taxon-name-part-type="species">franki</tp:taxon-name-part></tp:taxon-name><comment>, Young, 1986: 209; Biström, 1988: 7; Nilsson, 2016: 98.</comment></tp:nomenclature-citation></tp:nomenclature-citation-list></tp:nomenclature><tp:treatment-sec sec-type="diagnosis" id="SECID0EB3AI"><title>Diagnosis.</title><p>Males and females do not have a medially modified prosternum. The prosternal process is flat, the lateral margins are convergent to the broadly pointed apex. The male mesotibia is unmodified. <italic><tp:taxon-name><tp:taxon-name-part taxon-name-part-type="genus">Bidessodes</tp:taxon-name-part> <tp:taxon-name-part taxon-name-part-type="species">franki</tp:taxon-name-part></tp:taxon-name></italic> are unique in having males with an extremely broad metatrochanter and metafemur with a distinctive fringe of setae along their posterior margins (Fig. <xref ref-type="fig" rid="F3">50</xref>). The male abdominal ventrite <named-content xmlns:xlink="http://www.w3.org/1999/xlink" content-type="dwc:institutional_code" xlink:type="simple"><named-content content-type="dwc:institutional_code" xlink:type="simple">VI</named-content></named-content> is apically distinctly impressed, and broadly impressed laterally. The male genitalia are distinctive with the median lobe in ventral aspect deeply bifid with each branch unforked and tapered to a point (Fig. <xref ref-type="fig" rid="F3">47</xref>). In lateral aspect the median lobe is medially very broad and apically strongly tapered and straight to a sharp apex (Fig. <xref ref-type="fig" rid="F3">48</xref>). The lateral lobe has a reduced basal segment and the apical segment large and irregularly margined with a distinctive lobe on the apicodorsal margin that is directed basally (Fig. <xref ref-type="fig" rid="F3">49</xref>). Specimens are robust, relatively large and have maculate elytra (Fig. <xref ref-type="fig" rid="F3">46</xref>).</p><!--PageBreak--></tp:treatment-sec><tp:treatment-sec sec-type="distribution" id="SECID0EO4AI"><title>Distribution.</title><p>Found across northern South America from central Colombia to southern Suriname (Fig. <xref ref-type="fig" rid="F6">98</xref>).</p></tp:treatment-sec><tp:treatment-sec><!--Section generated to contain objects referenced in tp:taxon-treatment.--><fig id="F3" position="float" orientation="portrait"><label>Figures 41–60.</label><caption><p>
          <italic><tp:taxon-name><tp:taxon-name-part taxon-name-part-type="genus">Bidessodes</tp:taxon-name-part></tp:taxon-name></italic> species. <bold>41–45</bold> <italic><tp:taxon-name><tp:taxon-name-part taxon-name-part-type="genus">Bidessodes</tp:taxon-name-part> <tp:taxon-name-part taxon-name-part-type="species">evanidus</tp:taxon-name-part></tp:taxon-name></italic> <bold>41</bold> dorsal habitus, scale = 1 mm <bold>42</bold> male genitalia <bold>42</bold> median lobe, right lateral aspect <bold>43</bold> median lobe, ventral aspect <bold>44</bold> right lateral lobe, right lateral aspect <bold>45</bold> left metatrochanter and metafemur, anterior aspect, scale = 0.25 mm <bold>46–50</bold> <italic><tp:taxon-name><tp:taxon-name-part taxon-name-part-type="genus">Bidessodes</tp:taxon-name-part> <tp:taxon-name-part taxon-name-part-type="species">franki</tp:taxon-name-part></tp:taxon-name></italic> <bold>46</bold> dorsal habitus, scale = 1 mm <bold>47</bold> male genitalia <bold>47</bold> median lobe, right lateral 6spect <bold>48</bold> median lobe, ventral aspect <bold>49</bold> right lateral lobe, right lateral aspect <bold>50</bold> left metatrochanter and metafemur, anterior aspect, scale = 0.25 mm <bold>51–54</bold> <italic><tp:taxon-name><tp:taxon-name-part taxon-name-part-type="genus">Bidessodes</tp:taxon-name-part> <tp:taxon-name-part taxon-name-part-type="species">hamadae</tp:taxon-name-part></tp:taxon-name></italic> <bold>51</bold> dorsal habitus, scale = 1 mm <bold>52</bold> male genitalia <bold>52</bold> median lobe, right lateral aspect <bold>53</bold> median lobe, ventral aspect <bold>54</bold> right lateral lobe, right lateral aspect <bold>55–60</bold> <italic><tp:taxon-name><tp:taxon-name-part taxon-name-part-type="genus">Bidessodes</tp:taxon-name-part> <tp:taxon-name-part taxon-name-part-type="species">hygrobius</tp:taxon-name-part></tp:taxon-name></italic> <bold>55</bold> dorsal habitus, scale = 1 mm <bold>56</bold> male genitalia <bold>56</bold> median lobe, right lateral aspect <bold>57</bold> median lobe, ventral aspect <bold>58</bold> right lateral lobe apex, apical aspect <bold>59</bold> right lateral lobe, right lateral aspect <bold>60</bold> left metatrochanter and metafemur, anterior aspect, scale = 0.25 mm.</p></caption><graphic xmlns:xlink="http://www.w3.org/1999/xlink" xlink:href="zookeys-658-009-g003.jpg" position="float" orientation="portrait" xlink:type="simple" id="oo_123444.jpg"/></fig><fig id="F6" position="float" orientation="portrait"><label>Figures 97–98.</label><caption><p>Distributions of <italic><tp:taxon-name><tp:taxon-name-part taxon-name-part-type="genus">Bidessodes</tp:taxon-name-part></tp:taxon-name></italic> species based on examined specimens and published records.</p></caption><graphic xmlns:xlink="http://www.w3.org/1999/xlink" xlink:href="zookeys-658-009-g006.jpg" position="float" orientation="portrait" xlink:type="simple" id="oo_123447.jpg"/></fig></tp:treatment-sec></tp:taxon-treatment>
