# Supplementary material for: A review of the Neotropical genus Bidessodes Régimbart, 1895 including description of four new species (Coleoptera, Adephaga, Dytiscidae, Hydroporinae, Bidessini)
Source: Zookeys. 2017 Feb 22;(658):9–38. doi: 10.3897/zookeys.658.10928 (PMC5396571; doi:10.3897/zookeys.658.10928)
Supplement: XML Treatment for Bidessodes hamadae [file zookeys.658.10928-treatment13.xml]

<!DOCTYPE tp:taxon-treatment
  PUBLIC "-//TaxonX//DTD Taxonomic Treatment Publishing DTD v0 20100105//EN" "tax-treatment-NSO.dtd">
<tp:taxon-treatment xmlns:tp="http://www.plazi.org/taxpub"><tp:treatment-meta><kwd-group><label>Taxon classification</label><kwd><named-content content-type="kingdom">Animalia</named-content></kwd><kwd><named-content content-type="order">ORDO</named-content></kwd><kwd><named-content content-type="family">FAMILIA</named-content></kwd></kwd-group><mixed-citation publication-type="journal"><person-group><name><surname>Miller</surname><given-names>Kelly B.</given-names></name></person-group><article-title>A review of the Neotropical genus <italic><tp:taxon-name><tp:taxon-name-part taxon-name-part-type="genus">Bidessodes</tp:taxon-name-part></tp:taxon-name></italic> Régimbart, 1895 including description of four new species (<tp:taxon-name><tp:taxon-name-part taxon-name-part-type="order">Coleoptera</tp:taxon-name-part></tp:taxon-name>, <tp:taxon-name><tp:taxon-name-part taxon-name-part-type="suborder">Adephaga</tp:taxon-name-part></tp:taxon-name>, <tp:taxon-name><tp:taxon-name-part taxon-name-part-type="family">Dytiscidae</tp:taxon-name-part></tp:taxon-name>, <tp:taxon-name><tp:taxon-name-part taxon-name-part-type="subfamily">Hydroporinae</tp:taxon-name-part></tp:taxon-name>, <tp:taxon-name><tp:taxon-name-part taxon-name-part-type="tribe">Bidessini</tp:taxon-name-part></tp:taxon-name>)</article-title><source>Zookeys</source><day>22</day><month>2</month><year>2017</year><volume>2017</volume><issue>658</issue><fpage>9</fpage><lpage>38</lpage><pub-id pub-id-type="doi">10.3897/zookeys.658.10928</pub-id></mixed-citation></tp:treatment-meta><tp:nomenclature><tp:taxon-name>
            <tp:taxon-name-part taxon-name-part-type="genus">Bidessodes</tp:taxon-name-part>
            <tp:taxon-name-part taxon-name-part-type="species">hamadae</tp:taxon-name-part>
          </tp:taxon-name><tp:taxon-authority>Braga and Ferreira-Jr., 2009</tp:taxon-authority><xref ref-type="fig" rid="F3">Figs 51–54</xref><xref ref-type="fig" rid="F9">, 104</xref><!--PageBreak--><tp:nomenclature-citation-list><tp:nomenclature-citation><tp:taxon-name>
                <tp:taxon-name-part taxon-name-part-type="genus">Bidessodes</tp:taxon-name-part> (<tp:taxon-name-part taxon-name-part-type="subgenus">Bidessodes</tp:taxon-name-part>) <tp:taxon-name-part taxon-name-part-type="species">hamadae</tp:taxon-name-part></tp:taxon-name><comment>Braga and Ferreira-Jr., 2009: 46; Nilsson, 2016: 98.</comment></tp:nomenclature-citation></tp:nomenclature-citation-list></tp:nomenclature><tp:treatment-sec sec-type="diagnosis" id="SECID0EW6AI"><title>Diagnosis.</title><p>Specimens do not have modified prosternum. The prosternal process is flat with the lateral margins somewhat convex and the apex acuminate. The male mesotibia is bent basally. The metafemur and metatrochanter are unmodified. The male abdominal ventrite <named-content xmlns:xlink="http://www.w3.org/1999/xlink" content-type="dwc:institutional_code" xlink:type="simple"><named-content content-type="dwc:institutional_code" xlink:type="simple">VI</named-content></named-content> is impressed and sulcate apically. The male median lobe in lateral aspect is basally elongate with an elongate dorsally-directed flange, the apical portion is elongate, medially slightly expanded but nearly straight with the apex slightly hooked dorsally (Fig. <xref ref-type="fig" rid="F3">52</xref>). In ventral aspect the median lobe is broad with the lateral rami moderately broad, divergent basally, apically obliquely truncate with medial shallow emargination between the apices (Fig. <xref ref-type="fig" rid="F3">53</xref>). The lateral lobe has the apical segment irregular, broad and apically truncate. The basal portion is elongate Y-shaped (Fig. <xref ref-type="fig" rid="F3">54</xref>). Specimens are elongate-slender and relatively immaculate with an indistinct apical pale spot (Fig. <xref ref-type="fig" rid="F3">51</xref>).</p></tp:treatment-sec><tp:treatment-sec sec-type="discussion" id="SECID0ETABI"><title>Discussion.</title><p>Only females were examined for this study and the figures of the male genitalia (Figs <xref ref-type="fig" rid="F3">52–54</xref>) are redrawn from <xref ref-type="bibr" rid="B1">Braga and Ferreira-Jr. (2009)</xref>.</p></tp:treatment-sec><tp:treatment-sec sec-type="distribution" id="SECID0EBBBI"><title>Distribution.</title><p>Known from north-central Brazil (Fig. <xref ref-type="fig" rid="F9">104</xref>).</p></tp:treatment-sec><tp:treatment-sec><!--Section generated to contain objects referenced in tp:taxon-treatment.--><fig id="F3" position="float" orientation="portrait"><label>Figures 41–60.</label><caption><p>
          <italic><tp:taxon-name><tp:taxon-name-part taxon-name-part-type="genus">Bidessodes</tp:taxon-name-part></tp:taxon-name></italic> species. <bold>41–45</bold> <italic><tp:taxon-name><tp:taxon-name-part taxon-name-part-type="genus">Bidessodes</tp:taxon-name-part> <tp:taxon-name-part taxon-name-part-type="species">evanidus</tp:taxon-name-part></tp:taxon-name></italic> <bold>41</bold> dorsal habitus, scale = 1 mm <bold>42</bold> male genitalia <bold>42</bold> median lobe, right lateral aspect <bold>43</bold> median lobe, ventral aspect <bold>44</bold> right lateral lobe, right lateral aspect <bold>45</bold> left metatrochanter and metafemur, anterior aspect, scale = 0.25 mm <bold>46–50</bold> <italic><tp:taxon-name><tp:taxon-name-part taxon-name-part-type="genus">Bidessodes</tp:taxon-name-part> <tp:taxon-name-part taxon-name-part-type="species">franki</tp:taxon-name-part></tp:taxon-name></italic> <bold>46</bold> dorsal habitus, scale = 1 mm <bold>47</bold> male genitalia <bold>47</bold> median lobe, right lateral 6spect <bold>48</bold> median lobe, ventral aspect <bold>49</bold> right lateral lobe, right lateral aspect <bold>50</bold> left metatrochanter and metafemur, anterior aspect, scale = 0.25 mm <bold>51–54</bold> <italic><tp:taxon-name><tp:taxon-name-part taxon-name-part-type="genus">Bidessodes</tp:taxon-name-part> <tp:taxon-name-part taxon-name-part-type="species">hamadae</tp:taxon-name-part></tp:taxon-name></italic> <bold>51</bold> dorsal habitus, scale = 1 mm <bold>52</bold> male genitalia <bold>52</bold> median lobe, right lateral aspect <bold>53</bold> median lobe, ventral aspect <bold>54</bold> right lateral lobe, right lateral aspect <bold>55–60</bold> <italic><tp:taxon-name><tp:taxon-name-part taxon-name-part-type="genus">Bidessodes</tp:taxon-name-part> <tp:taxon-name-part taxon-name-part-type="species">hygrobius</tp:taxon-name-part></tp:taxon-name></italic> <bold>55</bold> dorsal habitus, scale = 1 mm <bold>56</bold> male genitalia <bold>56</bold> median lobe, right lateral aspect <bold>57</bold> median lobe, ventral aspect <bold>58</bold> right lateral lobe apex, apical aspect <bold>59</bold> right lateral lobe, right lateral aspect <bold>60</bold> left metatrochanter and metafemur, anterior aspect, scale = 0.25 mm.</p></caption><graphic xmlns:xlink="http://www.w3.org/1999/xlink" xlink:href="zookeys-658-009-g003.jpg" position="float" orientation="portrait" xlink:type="simple" id="oo_123444.jpg"/></fig><fig id="F9" position="float" orientation="portrait"><label>Figures 103–104.</label><caption><p>Distributions of <italic><tp:taxon-name><tp:taxon-name-part taxon-name-part-type="genus">Bidessodes</tp:taxon-name-part></tp:taxon-name></italic> species based on examined specimens and published records.</p></caption><graphic xmlns:xlink="http://www.w3.org/1999/xlink" xlink:href="zookeys-658-009-g009.jpg" position="float" orientation="portrait" xlink:type="simple" id="oo_123452.jpg"/></fig></tp:treatment-sec><ref-list><ref id="B1"><mixed-citation xmlns:xlink="http://www.w3.org/1999/xlink" xlink:type="simple">
          <person-group><name name-style="western"><surname>Braga</surname><given-names>RB</given-names></name><name name-style="western"><surname>Ferreira Jr</surname><given-names>N</given-names></name></person-group> (<year>2009</year>) <article-title>Three new species of <italic><tp:taxon-name><tp:taxon-name-part taxon-name-part-type="genus">Bidessodes</tp:taxon-name-part></tp:taxon-name></italic> Régimbart (<tp:taxon-name><tp:taxon-name-part taxon-name-part-type="class">Insecta</tp:taxon-name-part></tp:taxon-name>, <tp:taxon-name><tp:taxon-name-part taxon-name-part-type="order">Coleoptera</tp:taxon-name-part></tp:taxon-name>, <tp:taxon-name><tp:taxon-name-part taxon-name-part-type="family">Dytiscidae</tp:taxon-name-part></tp:taxon-name>) from the Amazon river floodplain.</article-title> <source>Zootaxa</source> <volume>2034</volume>: <fpage>43</fpage>–<lpage>48</lpage>.</mixed-citation></ref></ref-list></tp:taxon-treatment>
