# Supplementary material for: A review of the Neotropical genus Bidessodes Régimbart, 1895 including description of four new species (Coleoptera, Adephaga, Dytiscidae, Hydroporinae, Bidessini)
Source: Zookeys. 2017 Feb 22;(658):9–38. doi: 10.3897/zookeys.658.10928 (PMC5396571; doi:10.3897/zookeys.658.10928)
Supplement: XML Treatment for Bidessodes hygrobius [file zookeys.658.10928-treatment14.xml]

<!DOCTYPE tp:taxon-treatment
  PUBLIC "-//TaxonX//DTD Taxonomic Treatment Publishing DTD v0 20100105//EN" "tax-treatment-NSO.dtd">
<tp:taxon-treatment xmlns:tp="http://www.plazi.org/taxpub"><tp:treatment-meta><kwd-group><label>Taxon classification</label><kwd><named-content content-type="kingdom">Animalia</named-content></kwd><kwd><named-content content-type="order">ORDO</named-content></kwd><kwd><named-content content-type="family">FAMILIA</named-content></kwd></kwd-group><mixed-citation publication-type="journal"><person-group><name><surname>Miller</surname><given-names>Kelly B.</given-names></name></person-group><article-title>A review of the Neotropical genus <italic><tp:taxon-name><tp:taxon-name-part taxon-name-part-type="genus">Bidessodes</tp:taxon-name-part></tp:taxon-name></italic> Régimbart, 1895 including description of four new species (<tp:taxon-name><tp:taxon-name-part taxon-name-part-type="order">Coleoptera</tp:taxon-name-part></tp:taxon-name>, <tp:taxon-name><tp:taxon-name-part taxon-name-part-type="suborder">Adephaga</tp:taxon-name-part></tp:taxon-name>, <tp:taxon-name><tp:taxon-name-part taxon-name-part-type="family">Dytiscidae</tp:taxon-name-part></tp:taxon-name>, <tp:taxon-name><tp:taxon-name-part taxon-name-part-type="subfamily">Hydroporinae</tp:taxon-name-part></tp:taxon-name>, <tp:taxon-name><tp:taxon-name-part taxon-name-part-type="tribe">Bidessini</tp:taxon-name-part></tp:taxon-name>)</article-title><source>Zookeys</source><day>22</day><month>2</month><year>2017</year><volume>2017</volume><issue>658</issue><fpage>9</fpage><lpage>38</lpage><pub-id pub-id-type="doi">10.3897/zookeys.658.10928</pub-id></mixed-citation></tp:treatment-meta><tp:nomenclature><tp:taxon-name>
            <tp:taxon-name-part taxon-name-part-type="genus">Bidessodes</tp:taxon-name-part>
            <tp:taxon-name-part taxon-name-part-type="species">hygrobius</tp:taxon-name-part>
          </tp:taxon-name><tp:taxon-authority>Young, 1986</tp:taxon-authority><xref ref-type="fig" rid="F3">Figs 55–60</xref><xref ref-type="fig" rid="F7">, 100</xref><tp:nomenclature-citation-list><tp:nomenclature-citation><tp:taxon-name>
                <tp:taxon-name-part taxon-name-part-type="genus">Bidessodes</tp:taxon-name-part> (<tp:taxon-name-part taxon-name-part-type="subgenus">Bidessodes</tp:taxon-name-part>) <tp:taxon-name-part taxon-name-part-type="species">hygrobius</tp:taxon-name-part></tp:taxon-name><comment>Young, 1986: 216; Biström, 1988: 7; Nilsson, 2016: 98.</comment></tp:nomenclature-citation></tp:nomenclature-citation-list></tp:nomenclature><tp:treatment-sec sec-type="diagnosis" id="SECID0EIDBI"><title>Diagnosis.</title><p>This species does not have a carinate prosternum in either male or female. The prosternal process is longitudinally approximately flat, the lateral margins are subparallel, the apex is pointed. The male mesotibia and the male metafemur and metatrochanter are not noticeably modified (Fig. <xref ref-type="fig" rid="F3">60</xref>). The male abdominal ventrite <named-content xmlns:xlink="http://www.w3.org/1999/xlink" content-type="dwc:institutional_code" xlink:type="simple"><named-content content-type="dwc:institutional_code" xlink:type="simple">VI</named-content></named-content> is unmodified. The male median lobe is robust in lateral aspect, abruptly curved, apically pointed with a distinct ventral expanded angulation and a subapical projecting lobe with the apex elongate pointed (Fig. <xref ref-type="fig" rid="F3">56</xref>). In ventral aspect it is similarly robust with sinuate lateral margins (Fig. <xref ref-type="fig" rid="F3">57</xref>). The basal segment of the lateral lobe is small and irregular (Fig. <xref ref-type="fig" rid="F3">58</xref>). The apical segment is extremely irregular with a prominent transverse apical lobe which is hooked on the ventral apex (Fig. <xref ref-type="fig" rid="F3">59</xref>). Specimens are robust with maculate elytra (Fig. <xref ref-type="fig" rid="F3">55</xref>).</p></tp:treatment-sec><tp:treatment-sec sec-type="distribution" id="SECID0ENEBI"><title>Distribution.</title><p>Known from lowland Venezuela and French Guiana (Fig. <xref ref-type="fig" rid="F7">100</xref>).</p></tp:treatment-sec><tp:treatment-sec><!--Section generated to contain objects referenced in tp:taxon-treatment.--><fig id="F3" position="float" orientation="portrait"><label>Figures 41–60.</label><caption><p>
          <italic><tp:taxon-name><tp:taxon-name-part taxon-name-part-type="genus">Bidessodes</tp:taxon-name-part></tp:taxon-name></italic> species. <bold>41–45</bold> <italic><tp:taxon-name><tp:taxon-name-part taxon-name-part-type="genus">Bidessodes</tp:taxon-name-part> <tp:taxon-name-part taxon-name-part-type="species">evanidus</tp:taxon-name-part></tp:taxon-name></italic> <bold>41</bold> dorsal habitus, scale = 1 mm <bold>42</bold> male genitalia <bold>42</bold> median lobe, right lateral aspect <bold>43</bold> median lobe, ventral aspect <bold>44</bold> right lateral lobe, right lateral aspect <bold>45</bold> left metatrochanter and metafemur, anterior aspect, scale = 0.25 mm <bold>46–50</bold> <italic><tp:taxon-name><tp:taxon-name-part taxon-name-part-type="genus">Bidessodes</tp:taxon-name-part> <tp:taxon-name-part taxon-name-part-type="species">franki</tp:taxon-name-part></tp:taxon-name></italic> <bold>46</bold> dorsal habitus, scale = 1 mm <bold>47</bold> male genitalia <bold>47</bold> median lobe, right lateral 6spect <bold>48</bold> median lobe, ventral aspect <bold>49</bold> right lateral lobe, right lateral aspect <bold>50</bold> left metatrochanter and metafemur, anterior aspect, scale = 0.25 mm <bold>51–54</bold> <italic><tp:taxon-name><tp:taxon-name-part taxon-name-part-type="genus">Bidessodes</tp:taxon-name-part> <tp:taxon-name-part taxon-name-part-type="species">hamadae</tp:taxon-name-part></tp:taxon-name></italic> <bold>51</bold> dorsal habitus, scale = 1 mm <bold>52</bold> male genitalia <bold>52</bold> median lobe, right lateral aspect <bold>53</bold> median lobe, ventral aspect <bold>54</bold> right lateral lobe, right lateral aspect <bold>55–60</bold> <italic><tp:taxon-name><tp:taxon-name-part taxon-name-part-type="genus">Bidessodes</tp:taxon-name-part> <tp:taxon-name-part taxon-name-part-type="species">hygrobius</tp:taxon-name-part></tp:taxon-name></italic> <bold>55</bold> dorsal habitus, scale = 1 mm <bold>56</bold> male genitalia <bold>56</bold> median lobe, right lateral aspect <bold>57</bold> median lobe, ventral aspect <bold>58</bold> right lateral lobe apex, apical aspect <bold>59</bold> right lateral lobe, right lateral aspect <bold>60</bold> left metatrochanter and metafemur, anterior aspect, scale = 0.25 mm.</p></caption><graphic xmlns:xlink="http://www.w3.org/1999/xlink" xlink:href="zookeys-658-009-g003.jpg" position="float" orientation="portrait" xlink:type="simple" id="oo_123444.jpg"/></fig><fig id="F7" position="float" orientation="portrait"><label>Figures 99–100.</label><caption><p>Distributions of <italic><tp:taxon-name><tp:taxon-name-part taxon-name-part-type="genus">Bidessodes</tp:taxon-name-part></tp:taxon-name></italic> species based on examined specimens and published records.</p></caption><graphic xmlns:xlink="http://www.w3.org/1999/xlink" xlink:href="zookeys-658-009-g007.jpg" position="float" orientation="portrait" xlink:type="simple" id="oo_123448.jpg"/></fig></tp:treatment-sec></tp:taxon-treatment>
