# Supplementary material for: A review of the Neotropical genus Bidessodes Régimbart, 1895 including description of four new species (Coleoptera, Adephaga, Dytiscidae, Hydroporinae, Bidessini)
Source: Zookeys. 2017 Feb 22;(658):9–38. doi: 10.3897/zookeys.658.10928 (PMC5396571; doi:10.3897/zookeys.658.10928)
Supplement: XML Treatment for Bidessodes jucundus [file zookeys.658.10928-treatment15.xml]

<!DOCTYPE tp:taxon-treatment
  PUBLIC "-//TaxonX//DTD Taxonomic Treatment Publishing DTD v0 20100105//EN" "tax-treatment-NSO.dtd">
<tp:taxon-treatment xmlns:tp="http://www.plazi.org/taxpub"><tp:treatment-meta><kwd-group><label>Taxon classification</label><kwd><named-content content-type="kingdom">Animalia</named-content></kwd><kwd><named-content content-type="order">ORDO</named-content></kwd><kwd><named-content content-type="family">FAMILIA</named-content></kwd></kwd-group><mixed-citation publication-type="journal"><person-group><name><surname>Miller</surname><given-names>Kelly B.</given-names></name></person-group><article-title>A review of the Neotropical genus <italic><tp:taxon-name><tp:taxon-name-part taxon-name-part-type="genus">Bidessodes</tp:taxon-name-part></tp:taxon-name></italic> Régimbart, 1895 including description of four new species (<tp:taxon-name><tp:taxon-name-part taxon-name-part-type="order">Coleoptera</tp:taxon-name-part></tp:taxon-name>, <tp:taxon-name><tp:taxon-name-part taxon-name-part-type="suborder">Adephaga</tp:taxon-name-part></tp:taxon-name>, <tp:taxon-name><tp:taxon-name-part taxon-name-part-type="family">Dytiscidae</tp:taxon-name-part></tp:taxon-name>, <tp:taxon-name><tp:taxon-name-part taxon-name-part-type="subfamily">Hydroporinae</tp:taxon-name-part></tp:taxon-name>, <tp:taxon-name><tp:taxon-name-part taxon-name-part-type="tribe">Bidessini</tp:taxon-name-part></tp:taxon-name>)</article-title><source>Zookeys</source><day>22</day><month>2</month><year>2017</year><volume>2017</volume><issue>658</issue><fpage>9</fpage><lpage>38</lpage><pub-id pub-id-type="doi">10.3897/zookeys.658.10928</pub-id></mixed-citation></tp:treatment-meta><tp:nomenclature><tp:taxon-name>
            <tp:taxon-name-part taxon-name-part-type="genus">Bidessodes</tp:taxon-name-part>
            <tp:taxon-name-part taxon-name-part-type="species">jucundus</tp:taxon-name-part>
          </tp:taxon-name><tp:taxon-authority>Young, 1986</tp:taxon-authority><xref ref-type="fig" rid="F4">Figs 61–66</xref><xref ref-type="fig" rid="F9">, 103</xref><!--PageBreak--><tp:nomenclature-citation-list><tp:nomenclature-citation><tp:taxon-name>
                <tp:taxon-name-part taxon-name-part-type="genus">Bidessodes</tp:taxon-name-part> (<tp:taxon-name-part taxon-name-part-type="subgenus">Bidessodes</tp:taxon-name-part>) <tp:taxon-name-part taxon-name-part-type="species">jucundus</tp:taxon-name-part></tp:taxon-name><comment>Young, 1986: 209; Biström, 1988: 7; Nilsson, 2016: 98.</comment></tp:nomenclature-citation></tp:nomenclature-citation-list></tp:nomenclature><tp:treatment-sec sec-type="diagnosis" id="SECID0EVGBI"><title>Diagnosis.</title><p>This species does not have a carinate prosternum in either male or female. The prosternal process is longitudinally slightly impressed, the lateral margins are convergent to the pointed apex. The male mesotibia is basally abruptly curved (Fig. <xref ref-type="fig" rid="F4">66</xref>). The male metafemur is moderately broad and has a distinct denticle along the ventral margin apically and another near the apex of the trochanter (Fig. <xref ref-type="fig" rid="F4">65</xref>). Unlike other species, the lateral pronotal margins are not strongly curved (Fig. <xref ref-type="fig" rid="F4">61</xref>). The male abdominal ventrite <named-content xmlns:xlink="http://www.w3.org/1999/xlink" content-type="dwc:institutional_code" xlink:type="simple"><named-content content-type="dwc:institutional_code" xlink:type="simple">VI</named-content></named-content> is unmodified. The male median lobe is deeply bifurcate with each branch narrow and apically broadly expanded and spatulate in ventral aspect (Fig. <xref ref-type="fig" rid="F4">63</xref>). In lateral aspect the median lobe is narrow and abruptly and evenly curved (Fig. <xref ref-type="fig" rid="F4">62</xref>). <!--PageBreak-->The basal segment of the lateral lobe is very slender and small, and the apical segment is large and broadly round (Fig. <xref ref-type="fig" rid="F4">64</xref>).</p><fig id="F4" position="float" orientation="portrait"><label>Figures 61–81.</label><caption><p>
          <italic><tp:taxon-name><tp:taxon-name-part taxon-name-part-type="genus">Bidessodes</tp:taxon-name-part></tp:taxon-name></italic> species. <bold>61–66</bold> <italic><tp:taxon-name><tp:taxon-name-part taxon-name-part-type="genus">Bidessodes</tp:taxon-name-part> <tp:taxon-name-part taxon-name-part-type="species">jucundus</tp:taxon-name-part></tp:taxon-name></italic> <bold>61</bold> dorsal habitus, scale = 1 mm <bold>62</bold> male genitalia <bold>62</bold> median lobe, right lateral aspect <bold>63</bold> median lobe, ventral aspect <bold>64</bold> right lateral lobe, right lateral aspect <bold>65</bold> left metatrochanter and metafemur, anterior aspect, scale = 0.25 mm <bold>66</bold> left mesotrochanter, mesofemur and mesotibia, anterior aspect, scale = 0.25 mm <bold>67–71</bold> <italic><tp:taxon-name><tp:taxon-name-part taxon-name-part-type="genus">Bidessodes</tp:taxon-name-part> <tp:taxon-name-part taxon-name-part-type="species">knischi</tp:taxon-name-part></tp:taxon-name></italic> <bold>67</bold> dorsal habitus, scale = 1 mm <bold>68</bold> male genitalia <bold>68</bold> median lobe, right lateral aspect <bold>69</bold> median lobe, ventral aspect <bold>70</bold> right lateral lobe, right lateral aspect <bold>71</bold> left metatrochanter and metafemur, anterior aspect, scale = 0.25 mm <bold>72–76</bold> <italic><tp:taxon-name><tp:taxon-name-part taxon-name-part-type="genus">Bidessodes</tp:taxon-name-part> <tp:taxon-name-part taxon-name-part-type="species">nessimiani</tp:taxon-name-part></tp:taxon-name></italic> <bold>72</bold> dorsal habitus, scale = 1 mm <bold>73</bold> male genitalia <bold>73</bold> median lobe, right lateral aspect <bold>74</bold> median lobe, ventral aspect <bold>75</bold> right lateral lobe, right lateral aspect <bold>76</bold> left metatrochanter and metafemur, anterior aspect, scale = 0.25 mm <bold>77–81</bold> <italic><tp:taxon-name><tp:taxon-name-part taxon-name-part-type="genus">Bidessodes</tp:taxon-name-part> <tp:taxon-name-part taxon-name-part-type="species">obscuripennis</tp:taxon-name-part></tp:taxon-name></italic> <bold>77</bold> dorsal habitus, scale = 1 mm <bold>78</bold> male genitalia <bold>78</bold> median lobe, right lateral aspect <bold>79</bold> median lobe, ventral aspect <bold>80</bold> right lateral lobe, right lateral aspect <bold>81</bold> left metatrochanter and metafemur, anterior aspect, scale = 0.25 mm.</p></caption><graphic xmlns:xlink="http://www.w3.org/1999/xlink" xlink:href="zookeys-658-009-g004.jpg" position="float" orientation="portrait" xlink:type="simple" id="oo_123445.jpg"/></fig></tp:treatment-sec><tp:treatment-sec sec-type="distribution" id="SECID0EWLBI"><title>Distribution.</title><p>The species is known from Brazil and Bolivia (Fig. <xref ref-type="fig" rid="F9">103</xref>). <xref ref-type="bibr" rid="B7">Young (1986)</xref> mentioned a potential specimen from Panama, but this seems unlikely.</p></tp:treatment-sec><tp:treatment-sec><!--Section generated to contain objects referenced in tp:taxon-treatment.--><fig id="F9" position="float" orientation="portrait"><label>Figures 103–104.</label><caption><p>Distributions of <italic><tp:taxon-name><tp:taxon-name-part taxon-name-part-type="genus">Bidessodes</tp:taxon-name-part></tp:taxon-name></italic> species based on examined specimens and published records.</p></caption><graphic xmlns:xlink="http://www.w3.org/1999/xlink" xlink:href="zookeys-658-009-g009.jpg" position="float" orientation="portrait" xlink:type="simple" id="oo_123452.jpg"/></fig></tp:treatment-sec><ref-list><ref id="B7"><mixed-citation xmlns:xlink="http://www.w3.org/1999/xlink" xlink:type="simple">
          <person-group><name name-style="western"><surname>Young</surname><given-names>FN</given-names></name></person-group> (<year>1986</year>) <article-title>Review of the predaceous water beetles of the genus <italic><tp:taxon-name><tp:taxon-name-part taxon-name-part-type="genus">Bidessodes</tp:taxon-name-part></tp:taxon-name></italic> Régimbart (<tp:taxon-name><tp:taxon-name-part taxon-name-part-type="order">Coleoptera</tp:taxon-name-part></tp:taxon-name>: <tp:taxon-name><tp:taxon-name-part taxon-name-part-type="family">Dytiscidae</tp:taxon-name-part></tp:taxon-name>).</article-title> <source>Entomologica Basiliensia</source> <volume>11</volume>: <fpage>203</fpage>–<lpage>220</lpage>.</mixed-citation></ref></ref-list></tp:taxon-treatment>
