# Supplementary material for: A review of the Neotropical genus Bidessodes Régimbart, 1895 including description of four new species (Coleoptera, Adephaga, Dytiscidae, Hydroporinae, Bidessini)
Source: Zookeys. 2017 Feb 22;(658):9–38. doi: 10.3897/zookeys.658.10928 (PMC5396571; doi:10.3897/zookeys.658.10928)
Supplement: XML Treatment for Bidessodes knischi [file zookeys.658.10928-treatment16.xml]

<!DOCTYPE tp:taxon-treatment
  PUBLIC "-//TaxonX//DTD Taxonomic Treatment Publishing DTD v0 20100105//EN" "tax-treatment-NSO.dtd">
<tp:taxon-treatment xmlns:tp="http://www.plazi.org/taxpub"><tp:treatment-meta><kwd-group><label>Taxon classification</label><kwd><named-content content-type="kingdom">Animalia</named-content></kwd><kwd><named-content content-type="order">ORDO</named-content></kwd><kwd><named-content content-type="family">FAMILIA</named-content></kwd></kwd-group><mixed-citation publication-type="journal"><person-group><name><surname>Miller</surname><given-names>Kelly B.</given-names></name></person-group><article-title>A review of the Neotropical genus <italic><tp:taxon-name><tp:taxon-name-part taxon-name-part-type="genus">Bidessodes</tp:taxon-name-part></tp:taxon-name></italic> Régimbart, 1895 including description of four new species (<tp:taxon-name><tp:taxon-name-part taxon-name-part-type="order">Coleoptera</tp:taxon-name-part></tp:taxon-name>, <tp:taxon-name><tp:taxon-name-part taxon-name-part-type="suborder">Adephaga</tp:taxon-name-part></tp:taxon-name>, <tp:taxon-name><tp:taxon-name-part taxon-name-part-type="family">Dytiscidae</tp:taxon-name-part></tp:taxon-name>, <tp:taxon-name><tp:taxon-name-part taxon-name-part-type="subfamily">Hydroporinae</tp:taxon-name-part></tp:taxon-name>, <tp:taxon-name><tp:taxon-name-part taxon-name-part-type="tribe">Bidessini</tp:taxon-name-part></tp:taxon-name>)</article-title><source>Zookeys</source><day>22</day><month>2</month><year>2017</year><volume>2017</volume><issue>658</issue><fpage>9</fpage><lpage>38</lpage><pub-id pub-id-type="doi">10.3897/zookeys.658.10928</pub-id></mixed-citation></tp:treatment-meta><tp:nomenclature><tp:taxon-name>
            <tp:taxon-name-part taxon-name-part-type="genus">Bidessodes</tp:taxon-name-part>
            <tp:taxon-name-part taxon-name-part-type="species">knischi</tp:taxon-name-part>
          </tp:taxon-name><tp:taxon-authority>(Zimmermann, 1921)</tp:taxon-authority><xref ref-type="fig" rid="F4">Figs 67–71</xref><xref ref-type="fig" rid="F9">, 104</xref><tp:nomenclature-citation-list><tp:nomenclature-citation><tp:taxon-name>
                <tp:taxon-name-part taxon-name-part-type="genus">Bidessus</tp:taxon-name-part> (<tp:taxon-name-part taxon-name-part-type="subgenus">Bidessodes</tp:taxon-name-part>) <tp:taxon-name-part taxon-name-part-type="species">knischi</tp:taxon-name-part></tp:taxon-name><comment>Zimmermann, 1921: 198; Blackwelder, 1944: 76.</comment></tp:nomenclature-citation><tp:nomenclature-citation><tp:taxon-name>
                <tp:taxon-name-part taxon-name-part-type="genus">Bidessodes</tp:taxon-name-part> <tp:taxon-name-part taxon-name-part-type="species">knischi</tp:taxon-name-part></tp:taxon-name><comment>, Young, 1969: 2; 1986: 209.</comment></tp:nomenclature-citation><tp:nomenclature-citation><tp:taxon-name>
                <tp:taxon-name-part taxon-name-part-type="genus">Hughbosdinius</tp:taxon-name-part> <tp:taxon-name-part taxon-name-part-type="species">leechi</tp:taxon-name-part></tp:taxon-name><comment>Spangler, 1981: 67; synonymy by <xref ref-type="bibr" rid="B7">Young 1986</xref>: 206.</comment></tp:nomenclature-citation><tp:nomenclature-citation><tp:taxon-name>
                <tp:taxon-name-part taxon-name-part-type="genus">Bidessodes</tp:taxon-name-part> (<tp:taxon-name-part taxon-name-part-type="subgenus">Hughbosdinius</tp:taxon-name-part>) <tp:taxon-name-part taxon-name-part-type="species">knischi</tp:taxon-name-part></tp:taxon-name><comment>, Young, 1986: 209; Biström, 1988: 7; Nilsson, 2016: 98.</comment></tp:nomenclature-citation></tp:nomenclature-citation-list></tp:nomenclature><tp:treatment-sec sec-type="diagnosis" id="SECID0EOPBI"><title>Diagnosis.</title><p>This species differs from all other species in having the base of the prosternal process distinctly carinate to tectiform in both sexes. In males the ridge anteriorly is flattened and distinctly setose with those setae anteriorly distinctly forked. This species and <italic><tp:taxon-name><tp:taxon-name-part taxon-name-part-type="genus">Bidessodes</tp:taxon-name-part> <tp:taxon-name-part taxon-name-part-type="species">obscuripennis</tp:taxon-name-part></tp:taxon-name></italic> each have the prosternal process basally carinate, at least in males, but they are otherwise rather different. In <italic><tp:taxon-name><tp:taxon-name-part taxon-name-part-type="genus">Bidessodes</tp:taxon-name-part> <tp:taxon-name-part taxon-name-part-type="species">obscuripennis</tp:taxon-name-part></tp:taxon-name></italic>, only males are carinate. The prosternal process is flat and broad, the lateral margins are slightly convergent to the broadly rounded apex. Males of <italic><tp:taxon-name><tp:taxon-name-part taxon-name-part-type="genus">Bidessodes</tp:taxon-name-part> <tp:taxon-name-part taxon-name-part-type="species">knischi</tp:taxon-name-part></tp:taxon-name></italic> have the metaventrite with a prominent transverse groove. The male mesotibia is unmodified. The male metafemur is very broad and rounded (Fig. <xref ref-type="fig" rid="F4">71</xref>). The male abdominal ventrite <named-content xmlns:xlink="http://www.w3.org/1999/xlink" content-type="dwc:institutional_code" xlink:type="simple"><named-content content-type="dwc:institutional_code" xlink:type="simple">VI</named-content></named-content> is distinctly impressed apically. The male genitalia are distinctive. The median lobe in ventral aspect is apically bifid with each branch obliquely bifurcated (Fig. <xref ref-type="fig" rid="F4">69</xref>). In lateral aspect the median lobe is broadly curved and apically sharply pointed with a distinct expansion along the ventral margin corresponding with the lateral branch of each bifurcation (Fig. <xref ref-type="fig" rid="F4">68</xref>). The lateral lobe is extremely broad with the apical segment very large and broadly triangular (Fig. <xref ref-type="fig" rid="F4">70</xref>). Specimens are large and robust with maculate elytra (Fig. <xref ref-type="fig" rid="F4">67</xref>).</p></tp:treatment-sec><tp:treatment-sec sec-type="distribution" id="SECID0EQRBI"><title>Distribution.</title><p>The types were collected from Mato Grosso, Brazil with other specimens collected from lowland areas of South America from Venezuela and Guyana south to Bolivia (Fig. <xref ref-type="fig" rid="F9">104</xref>).</p></tp:treatment-sec><tp:treatment-sec><!--Section generated to contain objects referenced in tp:taxon-treatment.--><fig id="F4" position="float" orientation="portrait"><label>Figures 61–81.</label><caption><p>
          <italic><tp:taxon-name><tp:taxon-name-part taxon-name-part-type="genus">Bidessodes</tp:taxon-name-part></tp:taxon-name></italic> species. <bold>61–66</bold> <italic><tp:taxon-name><tp:taxon-name-part taxon-name-part-type="genus">Bidessodes</tp:taxon-name-part> <tp:taxon-name-part taxon-name-part-type="species">jucundus</tp:taxon-name-part></tp:taxon-name></italic> <bold>61</bold> dorsal habitus, scale = 1 mm <bold>62</bold> male genitalia <bold>62</bold> median lobe, right lateral aspect <bold>63</bold> median lobe, ventral aspect <bold>64</bold> right lateral lobe, right lateral aspect <bold>65</bold> left metatrochanter and metafemur, anterior aspect, scale = 0.25 mm <bold>66</bold> left mesotrochanter, mesofemur and mesotibia, anterior aspect, scale = 0.25 mm <bold>67–71</bold> <italic><tp:taxon-name><tp:taxon-name-part taxon-name-part-type="genus">Bidessodes</tp:taxon-name-part> <tp:taxon-name-part taxon-name-part-type="species">knischi</tp:taxon-name-part></tp:taxon-name></italic> <bold>67</bold> dorsal habitus, scale = 1 mm <bold>68</bold> male genitalia <bold>68</bold> median lobe, right lateral aspect <bold>69</bold> median lobe, ventral aspect <bold>70</bold> right lateral lobe, right lateral aspect <bold>71</bold> left metatrochanter and metafemur, anterior aspect, scale = 0.25 mm <bold>72–76</bold> <italic><tp:taxon-name><tp:taxon-name-part taxon-name-part-type="genus">Bidessodes</tp:taxon-name-part> <tp:taxon-name-part taxon-name-part-type="species">nessimiani</tp:taxon-name-part></tp:taxon-name></italic> <bold>72</bold> dorsal habitus, scale = 1 mm <bold>73</bold> male genitalia <bold>73</bold> median lobe, right lateral aspect <bold>74</bold> median lobe, ventral aspect <bold>75</bold> right lateral lobe, right lateral aspect <bold>76</bold> left metatrochanter and metafemur, anterior aspect, scale = 0.25 mm <bold>77–81</bold> <italic><tp:taxon-name><tp:taxon-name-part taxon-name-part-type="genus">Bidessodes</tp:taxon-name-part> <tp:taxon-name-part taxon-name-part-type="species">obscuripennis</tp:taxon-name-part></tp:taxon-name></italic> <bold>77</bold> dorsal habitus, scale = 1 mm <bold>78</bold> male genitalia <bold>78</bold> median lobe, right lateral aspect <bold>79</bold> median lobe, ventral aspect <bold>80</bold> right lateral lobe, right lateral aspect <bold>81</bold> left metatrochanter and metafemur, anterior aspect, scale = 0.25 mm.</p></caption><graphic xmlns:xlink="http://www.w3.org/1999/xlink" xlink:href="zookeys-658-009-g004.jpg" position="float" orientation="portrait" xlink:type="simple" id="oo_123445.jpg"/></fig><fig id="F9" position="float" orientation="portrait"><label>Figures 103–104.</label><caption><p>Distributions of <italic><tp:taxon-name><tp:taxon-name-part taxon-name-part-type="genus">Bidessodes</tp:taxon-name-part></tp:taxon-name></italic> species based on examined specimens and published records.</p></caption><graphic xmlns:xlink="http://www.w3.org/1999/xlink" xlink:href="zookeys-658-009-g009.jpg" position="float" orientation="portrait" xlink:type="simple" id="oo_123452.jpg"/></fig></tp:treatment-sec><ref-list><ref id="B7"><mixed-citation xmlns:xlink="http://www.w3.org/1999/xlink" xlink:type="simple">
          <person-group><name name-style="western"><surname>Young</surname><given-names>FN</given-names></name></person-group> (<year>1986</year>) <article-title>Review of the predaceous water beetles of the genus <italic><tp:taxon-name><tp:taxon-name-part taxon-name-part-type="genus">Bidessodes</tp:taxon-name-part></tp:taxon-name></italic> Régimbart (<tp:taxon-name><tp:taxon-name-part taxon-name-part-type="order">Coleoptera</tp:taxon-name-part></tp:taxon-name>: <tp:taxon-name><tp:taxon-name-part taxon-name-part-type="family">Dytiscidae</tp:taxon-name-part></tp:taxon-name>).</article-title> <source>Entomologica Basiliensia</source> <volume>11</volume>: <fpage>203</fpage>–<lpage>220</lpage>.</mixed-citation></ref></ref-list></tp:taxon-treatment>
