# Supplementary material for: A review of the Neotropical genus Bidessodes Régimbart, 1895 including description of four new species (Coleoptera, Adephaga, Dytiscidae, Hydroporinae, Bidessini)
Source: Zookeys. 2017 Feb 22;(658):9–38. doi: 10.3897/zookeys.658.10928 (PMC5396571; doi:10.3897/zookeys.658.10928)
Supplement: XML Treatment for Bidessodes nessimiani [file zookeys.658.10928-treatment17.xml]

<!DOCTYPE tp:taxon-treatment
  PUBLIC "-//TaxonX//DTD Taxonomic Treatment Publishing DTD v0 20100105//EN" "tax-treatment-NSO.dtd">
<tp:taxon-treatment xmlns:tp="http://www.plazi.org/taxpub"><tp:treatment-meta><kwd-group><label>Taxon classification</label><kwd><named-content content-type="kingdom">Animalia</named-content></kwd><kwd><named-content content-type="order">ORDO</named-content></kwd><kwd><named-content content-type="family">FAMILIA</named-content></kwd></kwd-group><mixed-citation publication-type="journal"><person-group><name><surname>Miller</surname><given-names>Kelly B.</given-names></name></person-group><article-title>A review of the Neotropical genus <italic><tp:taxon-name><tp:taxon-name-part taxon-name-part-type="genus">Bidessodes</tp:taxon-name-part></tp:taxon-name></italic> Régimbart, 1895 including description of four new species (<tp:taxon-name><tp:taxon-name-part taxon-name-part-type="order">Coleoptera</tp:taxon-name-part></tp:taxon-name>, <tp:taxon-name><tp:taxon-name-part taxon-name-part-type="suborder">Adephaga</tp:taxon-name-part></tp:taxon-name>, <tp:taxon-name><tp:taxon-name-part taxon-name-part-type="family">Dytiscidae</tp:taxon-name-part></tp:taxon-name>, <tp:taxon-name><tp:taxon-name-part taxon-name-part-type="subfamily">Hydroporinae</tp:taxon-name-part></tp:taxon-name>, <tp:taxon-name><tp:taxon-name-part taxon-name-part-type="tribe">Bidessini</tp:taxon-name-part></tp:taxon-name>)</article-title><source>Zookeys</source><day>22</day><month>2</month><year>2017</year><volume>2017</volume><issue>658</issue><fpage>9</fpage><lpage>38</lpage><pub-id pub-id-type="doi">10.3897/zookeys.658.10928</pub-id></mixed-citation></tp:treatment-meta><tp:nomenclature><tp:taxon-name>
            <tp:taxon-name-part taxon-name-part-type="genus">Bidessodes</tp:taxon-name-part>
            <tp:taxon-name-part taxon-name-part-type="species">nessimiani</tp:taxon-name-part>
          </tp:taxon-name><tp:taxon-authority>Braga and Ferreira-Jr., 2009</tp:taxon-authority><xref ref-type="fig" rid="F4">Figs 72–76</xref><xref ref-type="fig" rid="F8">, 102</xref><tp:nomenclature-citation-list><tp:nomenclature-citation><tp:taxon-name>
                <tp:taxon-name-part taxon-name-part-type="genus">Bidessodes</tp:taxon-name-part> (<tp:taxon-name-part taxon-name-part-type="subgenus">Bidessodes</tp:taxon-name-part>) <tp:taxon-name-part taxon-name-part-type="species">nessimiani</tp:taxon-name-part></tp:taxon-name><comment>Braga and Ferreira-Jr., 2009: 44; <xref ref-type="bibr" rid="B4">Nilsson 2016</xref>: 98.</comment></tp:nomenclature-citation></tp:nomenclature-citation-list></tp:nomenclature><tp:treatment-sec sec-type="diagnosis" id="SECID0E3TBI"><title>Diagnosis.</title><p>This species lacks modifications to the prosternum and male metathoracic legs. The prosternal process is approximately parallel sided with the apex rounded. The male mesotibia is bent basally. The male metafemur and metatrochanter are unmodified (Fig. <xref ref-type="fig" rid="F4">76</xref>). The male abdominal ventrite <named-content xmlns:xlink="http://www.w3.org/1999/xlink" content-type="dwc:institutional_code" xlink:type="simple"><named-content content-type="dwc:institutional_code" xlink:type="simple">VI</named-content></named-content> is unmodified. The male median lobe in lateral aspect is basally small and subtriangular with the apical portion slender, sublinear, medially and apically recurved (Fig. <xref ref-type="fig" rid="F4">73</xref>). In ventral aspect the median lobe is broad with the lateral rami extremely slender, apically slender and pointed obliquely with medial broad emargination (Fig. <xref ref-type="fig" rid="F4">74</xref>). The lateral lobe in lateral aspect is long and complex. The apical portion is broad, apically truncate and variously and broadly lobed on dorsal and ventral margins. The basal portion is slender and elongate sub-triangular (Fig. <xref ref-type="fig" rid="F4">75</xref>). Specimens are broad with maculate elytra (Fig. <xref ref-type="fig" rid="F4">72</xref>).</p></tp:treatment-sec><tp:treatment-sec sec-type="distribution" id="SECID0E4UBI"><title>Distribution.</title><p>Known from north-central Brazil (Fig. <xref ref-type="fig" rid="F8">102</xref>).</p></tp:treatment-sec><tp:treatment-sec><!--Section generated to contain objects referenced in tp:taxon-treatment.--><fig id="F4" position="float" orientation="portrait"><label>Figures 61–81.</label><caption><p>
          <italic><tp:taxon-name><tp:taxon-name-part taxon-name-part-type="genus">Bidessodes</tp:taxon-name-part></tp:taxon-name></italic> species. <bold>61–66</bold> <italic><tp:taxon-name><tp:taxon-name-part taxon-name-part-type="genus">Bidessodes</tp:taxon-name-part> <tp:taxon-name-part taxon-name-part-type="species">jucundus</tp:taxon-name-part></tp:taxon-name></italic> <bold>61</bold> dorsal habitus, scale = 1 mm <bold>62</bold> male genitalia <bold>62</bold> median lobe, right lateral aspect <bold>63</bold> median lobe, ventral aspect <bold>64</bold> right lateral lobe, right lateral aspect <bold>65</bold> left metatrochanter and metafemur, anterior aspect, scale = 0.25 mm <bold>66</bold> left mesotrochanter, mesofemur and mesotibia, anterior aspect, scale = 0.25 mm <bold>67–71</bold> <italic><tp:taxon-name><tp:taxon-name-part taxon-name-part-type="genus">Bidessodes</tp:taxon-name-part> <tp:taxon-name-part taxon-name-part-type="species">knischi</tp:taxon-name-part></tp:taxon-name></italic> <bold>67</bold> dorsal habitus, scale = 1 mm <bold>68</bold> male genitalia <bold>68</bold> median lobe, right lateral aspect <bold>69</bold> median lobe, ventral aspect <bold>70</bold> right lateral lobe, right lateral aspect <bold>71</bold> left metatrochanter and metafemur, anterior aspect, scale = 0.25 mm <bold>72–76</bold> <italic><tp:taxon-name><tp:taxon-name-part taxon-name-part-type="genus">Bidessodes</tp:taxon-name-part> <tp:taxon-name-part taxon-name-part-type="species">nessimiani</tp:taxon-name-part></tp:taxon-name></italic> <bold>72</bold> dorsal habitus, scale = 1 mm <bold>73</bold> male genitalia <bold>73</bold> median lobe, right lateral aspect <bold>74</bold> median lobe, ventral aspect <bold>75</bold> right lateral lobe, right lateral aspect <bold>76</bold> left metatrochanter and metafemur, anterior aspect, scale = 0.25 mm <bold>77–81</bold> <italic><tp:taxon-name><tp:taxon-name-part taxon-name-part-type="genus">Bidessodes</tp:taxon-name-part> <tp:taxon-name-part taxon-name-part-type="species">obscuripennis</tp:taxon-name-part></tp:taxon-name></italic> <bold>77</bold> dorsal habitus, scale = 1 mm <bold>78</bold> male genitalia <bold>78</bold> median lobe, right lateral aspect <bold>79</bold> median lobe, ventral aspect <bold>80</bold> right lateral lobe, right lateral aspect <bold>81</bold> left metatrochanter and metafemur, anterior aspect, scale = 0.25 mm.</p></caption><graphic xmlns:xlink="http://www.w3.org/1999/xlink" xlink:href="zookeys-658-009-g004.jpg" position="float" orientation="portrait" xlink:type="simple" id="oo_123445.jpg"/></fig><fig id="F8" position="float" orientation="portrait"><label>Figures 101–102.</label><caption><p>Distributions of <italic><tp:taxon-name><tp:taxon-name-part taxon-name-part-type="genus">Bidessodes</tp:taxon-name-part></tp:taxon-name></italic> species based on examined specimens and published records.</p></caption><graphic xmlns:xlink="http://www.w3.org/1999/xlink" xlink:href="zookeys-658-009-g008.jpg" position="float" orientation="portrait" xlink:type="simple" id="oo_123450.jpg"/></fig></tp:treatment-sec><ref-list><ref id="B4"><mixed-citation xmlns:xlink="http://www.w3.org/1999/xlink" xlink:type="simple">
          <person-group><name name-style="western"><surname>Nilsson</surname><given-names>AN</given-names></name></person-group> (<year>2016</year>) <source>A World Catalogue of the Family <tp:taxon-name><tp:taxon-name-part taxon-name-part-type="family">Dytiscidae</tp:taxon-name-part></tp:taxon-name>, or the Diving Beetles (<tp:taxon-name><tp:taxon-name-part taxon-name-part-type="order">Coleoptera</tp:taxon-name-part></tp:taxon-name>, <tp:taxon-name><tp:taxon-name-part taxon-name-part-type="suborder">Adephaga</tp:taxon-name-part></tp:taxon-name>)</source>. Version 1.I.2016. Distributed by the author, <ext-link xlink:type="simple" ext-link-type="uri" xlink:href="http://www2.emg.umu.se/projects/biginst/andersn/">http://www2.emg.umu.se/projects/biginst/andersn/</ext-link></mixed-citation></ref></ref-list></tp:taxon-treatment>
