# Supplementary material for: A review of the Neotropical genus Bidessodes Régimbart, 1895 including description of four new species (Coleoptera, Adephaga, Dytiscidae, Hydroporinae, Bidessini)
Source: Zookeys. 2017 Feb 22;(658):9–38. doi: 10.3897/zookeys.658.10928 (PMC5396571; doi:10.3897/zookeys.658.10928)
Supplement: XML Treatment for Bidessodes obscuripennis [file zookeys.658.10928-treatment18.xml]

<!DOCTYPE tp:taxon-treatment
  PUBLIC "-//TaxonX//DTD Taxonomic Treatment Publishing DTD v0 20100105//EN" "tax-treatment-NSO.dtd">
<tp:taxon-treatment xmlns:tp="http://www.plazi.org/taxpub"><tp:treatment-meta><kwd-group><label>Taxon classification</label><kwd><named-content content-type="kingdom">Animalia</named-content></kwd><kwd><named-content content-type="order">ORDO</named-content></kwd><kwd><named-content content-type="family">FAMILIA</named-content></kwd></kwd-group><mixed-citation publication-type="journal"><person-group><name><surname>Miller</surname><given-names>Kelly B.</given-names></name></person-group><article-title>A review of the Neotropical genus <italic><tp:taxon-name><tp:taxon-name-part taxon-name-part-type="genus">Bidessodes</tp:taxon-name-part></tp:taxon-name></italic> Régimbart, 1895 including description of four new species (<tp:taxon-name><tp:taxon-name-part taxon-name-part-type="order">Coleoptera</tp:taxon-name-part></tp:taxon-name>, <tp:taxon-name><tp:taxon-name-part taxon-name-part-type="suborder">Adephaga</tp:taxon-name-part></tp:taxon-name>, <tp:taxon-name><tp:taxon-name-part taxon-name-part-type="family">Dytiscidae</tp:taxon-name-part></tp:taxon-name>, <tp:taxon-name><tp:taxon-name-part taxon-name-part-type="subfamily">Hydroporinae</tp:taxon-name-part></tp:taxon-name>, <tp:taxon-name><tp:taxon-name-part taxon-name-part-type="tribe">Bidessini</tp:taxon-name-part></tp:taxon-name>)</article-title><source>Zookeys</source><day>22</day><month>2</month><year>2017</year><volume>2017</volume><issue>658</issue><fpage>9</fpage><lpage>38</lpage><pub-id pub-id-type="doi">10.3897/zookeys.658.10928</pub-id></mixed-citation></tp:treatment-meta><tp:nomenclature><tp:taxon-name>
            <tp:taxon-name-part taxon-name-part-type="genus">Bidessodes</tp:taxon-name-part>
            <tp:taxon-name-part taxon-name-part-type="species">obscuripennis</tp:taxon-name-part>
          </tp:taxon-name><tp:taxon-authority>(Zimmermann, 1921)</tp:taxon-authority><xref ref-type="fig" rid="F4">Figs 77–81</xref><xref ref-type="fig" rid="F7">, 100</xref><!--PageBreak--><tp:nomenclature-citation-list><tp:nomenclature-citation><tp:taxon-name>
                <tp:taxon-name-part taxon-name-part-type="genus">Bidessus</tp:taxon-name-part> (<tp:taxon-name-part taxon-name-part-type="subgenus">Bidessodes</tp:taxon-name-part>) <tp:taxon-name-part taxon-name-part-type="species">obscuripennis</tp:taxon-name-part></tp:taxon-name><comment>Zimmermann, 1921: 19; Blackwelder 1944: 76.</comment></tp:nomenclature-citation><tp:nomenclature-citation><tp:taxon-name>
                <tp:taxon-name-part taxon-name-part-type="genus">Bidessodes</tp:taxon-name-part> <tp:taxon-name-part taxon-name-part-type="species">obscuripennis</tp:taxon-name-part></tp:taxon-name><comment>, Young 1969: 2.</comment></tp:nomenclature-citation><tp:nomenclature-citation><tp:taxon-name>
                <tp:taxon-name-part taxon-name-part-type="genus">Bidessodes</tp:taxon-name-part> (<tp:taxon-name-part taxon-name-part-type="subgenus">Hughbosdinius</tp:taxon-name-part>) <tp:taxon-name-part taxon-name-part-type="species">obscuripennis</tp:taxon-name-part></tp:taxon-name><comment>, <xref ref-type="bibr" rid="B7">Young 1986</xref>: 209; Biström 1988: 7; <xref ref-type="bibr" rid="B4">Nilsson 2016</xref>: 98.</comment></tp:nomenclature-citation></tp:nomenclature-citation-list></tp:nomenclature><tp:treatment-sec sec-type="diagnosis" id="SECID0EKYBI"><title>Diagnosis.</title><p>The species differs from others in having the prosternal process anteriorly carinate with distinctive setae in males. Females have the prosternal process unmodified. This species and <italic><tp:taxon-name><tp:taxon-name-part taxon-name-part-type="genus">Bidessodes</tp:taxon-name-part> <tp:taxon-name-part taxon-name-part-type="species">knischi</tp:taxon-name-part></tp:taxon-name></italic> each have the prosternal process basally carinate, at least in males, but they are otherwise rather different. The prosternal process is narrow, flat, with the lateral margins slightly convergent to the pointed apex. The metaventrite is not transversely grooved. The male mesotibia is unmodified. The metatrochanter in males is exceptionally large, distinctly offset and prominent apically (Fig. <xref ref-type="fig" rid="F4">81</xref>). The male abdominal ventrite <named-content xmlns:xlink="http://www.w3.org/1999/xlink" content-type="dwc:institutional_code" xlink:type="simple"><named-content content-type="dwc:institutional_code" xlink:type="simple">VI</named-content></named-content> is apically broadly impressed. The male genitalia are also distinctive. In lateral aspect the median lobe is slender and apically abruptly curved (Fig. <xref ref-type="fig" rid="F4">78</xref>). In ventral aspect the median lobe is deeply bifid, each branch ending in a bifurcation. The medial branch of each bifurcation is sinuate and apically pointed, the lateral branch is broad and apically subtruncate (Fig. <xref ref-type="fig" rid="F4">79</xref>). The lateral lobe has the apical segment extremely broad and irregularly margined (Fig. <xref ref-type="fig" rid="F4">80</xref>). Specimens are robust with complex maculae on the elytra (Fig. <xref ref-type="fig" rid="F4">77</xref>).</p></tp:treatment-sec><tp:treatment-sec sec-type="distribution" id="SECID0EWZBI"><title>Distribution.</title><p>Known from Guyana and western Brazil (Fig. <xref ref-type="fig" rid="F7">100</xref>).</p></tp:treatment-sec><tp:treatment-sec><!--Section generated to contain objects referenced in tp:taxon-treatment.--><fig id="F4" position="float" orientation="portrait"><label>Figures 61–81.</label><caption><p>
          <italic><tp:taxon-name><tp:taxon-name-part taxon-name-part-type="genus">Bidessodes</tp:taxon-name-part></tp:taxon-name></italic> species. <bold>61–66</bold> <italic><tp:taxon-name><tp:taxon-name-part taxon-name-part-type="genus">Bidessodes</tp:taxon-name-part> <tp:taxon-name-part taxon-name-part-type="species">jucundus</tp:taxon-name-part></tp:taxon-name></italic> <bold>61</bold> dorsal habitus, scale = 1 mm <bold>62</bold> male genitalia <bold>62</bold> median lobe, right lateral aspect <bold>63</bold> median lobe, ventral aspect <bold>64</bold> right lateral lobe, right lateral aspect <bold>65</bold> left metatrochanter and metafemur, anterior aspect, scale = 0.25 mm <bold>66</bold> left mesotrochanter, mesofemur and mesotibia, anterior aspect, scale = 0.25 mm <bold>67–71</bold> <italic><tp:taxon-name><tp:taxon-name-part taxon-name-part-type="genus">Bidessodes</tp:taxon-name-part> <tp:taxon-name-part taxon-name-part-type="species">knischi</tp:taxon-name-part></tp:taxon-name></italic> <bold>67</bold> dorsal habitus, scale = 1 mm <bold>68</bold> male genitalia <bold>68</bold> median lobe, right lateral aspect <bold>69</bold> median lobe, ventral aspect <bold>70</bold> right lateral lobe, right lateral aspect <bold>71</bold> left metatrochanter and metafemur, anterior aspect, scale = 0.25 mm <bold>72–76</bold> <italic><tp:taxon-name><tp:taxon-name-part taxon-name-part-type="genus">Bidessodes</tp:taxon-name-part> <tp:taxon-name-part taxon-name-part-type="species">nessimiani</tp:taxon-name-part></tp:taxon-name></italic> <bold>72</bold> dorsal habitus, scale = 1 mm <bold>73</bold> male genitalia <bold>73</bold> median lobe, right lateral aspect <bold>74</bold> median lobe, ventral aspect <bold>75</bold> right lateral lobe, right lateral aspect <bold>76</bold> left metatrochanter and metafemur, anterior aspect, scale = 0.25 mm <bold>77–81</bold> <italic><tp:taxon-name><tp:taxon-name-part taxon-name-part-type="genus">Bidessodes</tp:taxon-name-part> <tp:taxon-name-part taxon-name-part-type="species">obscuripennis</tp:taxon-name-part></tp:taxon-name></italic> <bold>77</bold> dorsal habitus, scale = 1 mm <bold>78</bold> male genitalia <bold>78</bold> median lobe, right lateral aspect <bold>79</bold> median lobe, ventral aspect <bold>80</bold> right lateral lobe, right lateral aspect <bold>81</bold> left metatrochanter and metafemur, anterior aspect, scale = 0.25 mm.</p></caption><graphic xmlns:xlink="http://www.w3.org/1999/xlink" xlink:href="zookeys-658-009-g004.jpg" position="float" orientation="portrait" xlink:type="simple" id="oo_123445.jpg"/></fig><fig id="F7" position="float" orientation="portrait"><label>Figures 99–100.</label><caption><p>Distributions of <italic><tp:taxon-name><tp:taxon-name-part taxon-name-part-type="genus">Bidessodes</tp:taxon-name-part></tp:taxon-name></italic> species based on examined specimens and published records.</p></caption><graphic xmlns:xlink="http://www.w3.org/1999/xlink" xlink:href="zookeys-658-009-g007.jpg" position="float" orientation="portrait" xlink:type="simple" id="oo_123448.jpg"/></fig></tp:treatment-sec><ref-list><ref id="B7"><mixed-citation xmlns:xlink="http://www.w3.org/1999/xlink" xlink:type="simple">
          <person-group><name name-style="western"><surname>Young</surname><given-names>FN</given-names></name></person-group> (<year>1986</year>) <article-title>Review of the predaceous water beetles of the genus <italic><tp:taxon-name><tp:taxon-name-part taxon-name-part-type="genus">Bidessodes</tp:taxon-name-part></tp:taxon-name></italic> Régimbart (<tp:taxon-name><tp:taxon-name-part taxon-name-part-type="order">Coleoptera</tp:taxon-name-part></tp:taxon-name>: <tp:taxon-name><tp:taxon-name-part taxon-name-part-type="family">Dytiscidae</tp:taxon-name-part></tp:taxon-name>).</article-title> <source>Entomologica Basiliensia</source> <volume>11</volume>: <fpage>203</fpage>–<lpage>220</lpage>.</mixed-citation></ref><ref id="B4"><mixed-citation xmlns:xlink="http://www.w3.org/1999/xlink" xlink:type="simple">
          <person-group><name name-style="western"><surname>Nilsson</surname><given-names>AN</given-names></name></person-group> (<year>2016</year>) <source>A World Catalogue of the Family <tp:taxon-name><tp:taxon-name-part taxon-name-part-type="family">Dytiscidae</tp:taxon-name-part></tp:taxon-name>, or the Diving Beetles (<tp:taxon-name><tp:taxon-name-part taxon-name-part-type="order">Coleoptera</tp:taxon-name-part></tp:taxon-name>, <tp:taxon-name><tp:taxon-name-part taxon-name-part-type="suborder">Adephaga</tp:taxon-name-part></tp:taxon-name>)</source>. Version 1.I.2016. Distributed by the author, <ext-link xlink:type="simple" ext-link-type="uri" xlink:href="http://www2.emg.umu.se/projects/biginst/andersn/">http://www2.emg.umu.se/projects/biginst/andersn/</ext-link></mixed-citation></ref></ref-list></tp:taxon-treatment>
