# Supplementary material for: A review of the Neotropical genus Bidessodes Régimbart, 1895 including description of four new species (Coleoptera, Adephaga, Dytiscidae, Hydroporinae, Bidessini)
Source: Zookeys. 2017 Feb 22;(658):9–38. doi: 10.3897/zookeys.658.10928 (PMC5396571; doi:10.3897/zookeys.658.10928)
Supplement: XML Treatment for Bidessodes semistriatus [file zookeys.658.10928-treatment19.xml]

<!DOCTYPE tp:taxon-treatment
  PUBLIC "-//TaxonX//DTD Taxonomic Treatment Publishing DTD v0 20100105//EN" "tax-treatment-NSO.dtd">
<tp:taxon-treatment xmlns:tp="http://www.plazi.org/taxpub"><tp:treatment-meta><kwd-group><label>Taxon classification</label><kwd><named-content content-type="kingdom">Animalia</named-content></kwd><kwd><named-content content-type="order">ORDO</named-content></kwd><kwd><named-content content-type="family">FAMILIA</named-content></kwd></kwd-group><mixed-citation publication-type="journal"><person-group><name><surname>Miller</surname><given-names>Kelly B.</given-names></name></person-group><article-title>A review of the Neotropical genus <italic><tp:taxon-name><tp:taxon-name-part taxon-name-part-type="genus">Bidessodes</tp:taxon-name-part></tp:taxon-name></italic> Régimbart, 1895 including description of four new species (<tp:taxon-name><tp:taxon-name-part taxon-name-part-type="order">Coleoptera</tp:taxon-name-part></tp:taxon-name>, <tp:taxon-name><tp:taxon-name-part taxon-name-part-type="suborder">Adephaga</tp:taxon-name-part></tp:taxon-name>, <tp:taxon-name><tp:taxon-name-part taxon-name-part-type="family">Dytiscidae</tp:taxon-name-part></tp:taxon-name>, <tp:taxon-name><tp:taxon-name-part taxon-name-part-type="subfamily">Hydroporinae</tp:taxon-name-part></tp:taxon-name>, <tp:taxon-name><tp:taxon-name-part taxon-name-part-type="tribe">Bidessini</tp:taxon-name-part></tp:taxon-name>)</article-title><source>Zookeys</source><day>22</day><month>2</month><year>2017</year><volume>2017</volume><issue>658</issue><fpage>9</fpage><lpage>38</lpage><pub-id pub-id-type="doi">10.3897/zookeys.658.10928</pub-id></mixed-citation></tp:treatment-meta><tp:nomenclature><tp:taxon-name>
            <tp:taxon-name-part taxon-name-part-type="genus">Bidessodes</tp:taxon-name-part>
            <tp:taxon-name-part taxon-name-part-type="species">semistriatus</tp:taxon-name-part>
          </tp:taxon-name><tp:taxon-authority>Régimbart, 1900</tp:taxon-authority><xref ref-type="fig" rid="F5">Figs 82–86</xref><xref ref-type="fig" rid="F7">, 100</xref><tp:nomenclature-citation-list><tp:nomenclature-citation><tp:taxon-name>
                <tp:taxon-name-part taxon-name-part-type="genus">Bidessodes</tp:taxon-name-part> <tp:taxon-name-part taxon-name-part-type="species">semistriatus</tp:taxon-name-part></tp:taxon-name><comment>Régimbart, 1900: 529; Blackwelder 1944: 76.</comment></tp:nomenclature-citation><tp:nomenclature-citation><tp:taxon-name>
                <tp:taxon-name-part taxon-name-part-type="genus">Bidessus</tp:taxon-name-part> (<tp:taxon-name-part taxon-name-part-type="subgenus">Bidessodes</tp:taxon-name-part>) <tp:taxon-name-part taxon-name-part-type="species">semistriatus</tp:taxon-name-part></tp:taxon-name><comment>, Zimmermann, 1919: 61;1921: 200.</comment></tp:nomenclature-citation><tp:nomenclature-citation><tp:taxon-name>
                <tp:taxon-name-part taxon-name-part-type="genus">Bidessodes</tp:taxon-name-part> (<tp:taxon-name-part taxon-name-part-type="subgenus">Bidessodes</tp:taxon-name-part>) <tp:taxon-name-part taxon-name-part-type="species">semistriatus</tp:taxon-name-part></tp:taxon-name><comment>, <xref ref-type="bibr" rid="B7">Young 1986</xref>: 213; Biström, 1988: 7; Nilsson, 2016: 98.</comment></tp:nomenclature-citation></tp:nomenclature-citation-list></tp:nomenclature><tp:treatment-sec sec-type="diagnosis" id="SECID0EA4BI"><title>Diagnosis.</title><p>This species lacks a carinate and spinous prosternum in males and females. The prosternal process is narrow, flat, with the lateral margins subparallel with the apex rounded. The male mesotibia, metafemur and metatrochanter are not modified (Fig. <xref ref-type="fig" rid="F5">86</xref>). The male abdominal ventrite <named-content xmlns:xlink="http://www.w3.org/1999/xlink" content-type="dwc:institutional_code" xlink:type="simple"><named-content content-type="dwc:institutional_code" xlink:type="simple">VI</named-content></named-content> is apically impressed. The male median lobe in lateral aspect is evenly curved (Fig. <xref ref-type="fig" rid="F5">83</xref>). In ventral aspect the median lobe is deeply bifid and broad, with the lateral rami broad and apically slender, sinuate and apically pointed (Fig. <xref ref-type="fig" rid="F5">84</xref>). The lateral lobe in lateral aspect is apically broadly T-shaped with the dorsal portion of the “T” broadly lobate (Fig. <xref ref-type="fig" rid="F5">85</xref>). Specimens are elongate-slender with maculate elytra (Fig. <xref ref-type="fig" rid="F5">82</xref>).</p><fig id="F5" position="float" orientation="portrait"><label>Figures 82–96.</label><caption><p>
          <italic><tp:taxon-name><tp:taxon-name-part taxon-name-part-type="genus">Bidessodes</tp:taxon-name-part></tp:taxon-name></italic> species. <bold>82–86</bold> <italic><tp:taxon-name><tp:taxon-name-part taxon-name-part-type="genus">Bidessodes</tp:taxon-name-part> <tp:taxon-name-part taxon-name-part-type="species">semistriatus</tp:taxon-name-part></tp:taxon-name></italic> <bold>82</bold> dorsal habitus, scale = 1 mm <bold>83</bold> male genitalia <bold>83</bold> median lobe, right lateral aspect <bold>84</bold> median lobe, ventral aspect <bold>85</bold> right lateral lobe, right lateral aspect <bold>86</bold> left metatrochanter and metafemur, anterior aspect, scale = 0.25 mm <bold>87–91</bold> <italic><tp:taxon-name><tp:taxon-name-part taxon-name-part-type="genus">Bidessodes</tp:taxon-name-part> <tp:taxon-name-part taxon-name-part-type="species">subsignatus</tp:taxon-name-part></tp:taxon-name></italic> <bold>87</bold> dorsal habitus, scale = 1 mm <bold>88</bold> male genitalia <bold>88</bold> median lobe, right lateral aspect <bold>89</bold> median lobe, ventral aspect <bold>90</bold> right lateral lobe, right lateral aspect <bold>91</bold> left metatrochanter and metafemur, anterior aspect, scale = 0.25 mm <bold>92–96</bold> <italic><tp:taxon-name><tp:taxon-name-part taxon-name-part-type="genus">Bidessodes</tp:taxon-name-part> <tp:taxon-name-part taxon-name-part-type="species">zimmermanni</tp:taxon-name-part></tp:taxon-name></italic> <bold>92</bold> dorsal habitus, scale = 1 mm <bold>93</bold> male genitalia <bold>93</bold> median lobe, right lateral aspect <bold>94</bold> median lobe, ventral aspect <bold>95</bold> right lateral lobe, right lateral aspect <bold>96</bold> left metatrochanter and metafemur, anterior aspect, scale = 0.25 mm.</p></caption><graphic xmlns:xlink="http://www.w3.org/1999/xlink" xlink:href="zookeys-658-009-g005.jpg" position="float" orientation="portrait" xlink:type="simple" id="oo_123446.jpg"/></fig></tp:treatment-sec><tp:treatment-sec sec-type="distribution" id="SECID0EABCI"><title>Distribution.</title><p>Known from Guyana, Suriname and Brazil (Fig. <xref ref-type="fig" rid="F7">100</xref>).</p><!--PageBreak--></tp:treatment-sec><tp:treatment-sec><!--Section generated to contain objects referenced in tp:taxon-treatment.--><fig id="F7" position="float" orientation="portrait"><label>Figures 99–100.</label><caption><p>Distributions of <italic><tp:taxon-name><tp:taxon-name-part taxon-name-part-type="genus">Bidessodes</tp:taxon-name-part></tp:taxon-name></italic> species based on examined specimens and published records.</p></caption><graphic xmlns:xlink="http://www.w3.org/1999/xlink" xlink:href="zookeys-658-009-g007.jpg" position="float" orientation="portrait" xlink:type="simple" id="oo_123448.jpg"/></fig></tp:treatment-sec><ref-list><ref id="B7"><mixed-citation xmlns:xlink="http://www.w3.org/1999/xlink" xlink:type="simple">
          <person-group><name name-style="western"><surname>Young</surname><given-names>FN</given-names></name></person-group> (<year>1986</year>) <article-title>Review of the predaceous water beetles of the genus <italic><tp:taxon-name><tp:taxon-name-part taxon-name-part-type="genus">Bidessodes</tp:taxon-name-part></tp:taxon-name></italic> Régimbart (<tp:taxon-name><tp:taxon-name-part taxon-name-part-type="order">Coleoptera</tp:taxon-name-part></tp:taxon-name>: <tp:taxon-name><tp:taxon-name-part taxon-name-part-type="family">Dytiscidae</tp:taxon-name-part></tp:taxon-name>).</article-title> <source>Entomologica Basiliensia</source> <volume>11</volume>: <fpage>203</fpage>–<lpage>220</lpage>.</mixed-citation></ref></ref-list></tp:taxon-treatment>
