# Supplementary material for: A review of the Neotropical genus Bidessodes Régimbart, 1895 including description of four new species (Coleoptera, Adephaga, Dytiscidae, Hydroporinae, Bidessini)
Source: Zookeys. 2017 Feb 22;(658):9–38. doi: 10.3897/zookeys.658.10928 (PMC5396571; doi:10.3897/zookeys.658.10928)
Supplement: XML Treatment for Bidessodes subsignatus [file zookeys.658.10928-treatment20.xml]

<!DOCTYPE tp:taxon-treatment
  PUBLIC "-//TaxonX//DTD Taxonomic Treatment Publishing DTD v0 20100105//EN" "tax-treatment-NSO.dtd">
<tp:taxon-treatment xmlns:tp="http://www.plazi.org/taxpub"><tp:treatment-meta><kwd-group><label>Taxon classification</label><kwd><named-content content-type="kingdom">Animalia</named-content></kwd><kwd><named-content content-type="order">ORDO</named-content></kwd><kwd><named-content content-type="family">FAMILIA</named-content></kwd></kwd-group><mixed-citation publication-type="journal"><person-group><name><surname>Miller</surname><given-names>Kelly B.</given-names></name></person-group><article-title>A review of the Neotropical genus <italic><tp:taxon-name><tp:taxon-name-part taxon-name-part-type="genus">Bidessodes</tp:taxon-name-part></tp:taxon-name></italic> Régimbart, 1895 including description of four new species (<tp:taxon-name><tp:taxon-name-part taxon-name-part-type="order">Coleoptera</tp:taxon-name-part></tp:taxon-name>, <tp:taxon-name><tp:taxon-name-part taxon-name-part-type="suborder">Adephaga</tp:taxon-name-part></tp:taxon-name>, <tp:taxon-name><tp:taxon-name-part taxon-name-part-type="family">Dytiscidae</tp:taxon-name-part></tp:taxon-name>, <tp:taxon-name><tp:taxon-name-part taxon-name-part-type="subfamily">Hydroporinae</tp:taxon-name-part></tp:taxon-name>, <tp:taxon-name><tp:taxon-name-part taxon-name-part-type="tribe">Bidessini</tp:taxon-name-part></tp:taxon-name>)</article-title><source>Zookeys</source><day>22</day><month>2</month><year>2017</year><volume>2017</volume><issue>658</issue><fpage>9</fpage><lpage>38</lpage><pub-id pub-id-type="doi">10.3897/zookeys.658.10928</pub-id></mixed-citation></tp:treatment-meta><tp:nomenclature><tp:taxon-name>
            <tp:taxon-name-part taxon-name-part-type="genus">Bidessodes</tp:taxon-name-part>
            <tp:taxon-name-part taxon-name-part-type="species">subsignatus</tp:taxon-name-part>
          </tp:taxon-name><tp:taxon-authority>(Zimmermann, 1921)</tp:taxon-authority><xref ref-type="fig" rid="F5">Figs 87–91</xref><xref ref-type="fig" rid="F9">, 103</xref><!--PageBreak--><tp:nomenclature-citation-list><tp:nomenclature-citation><tp:taxon-name>
                <tp:taxon-name-part taxon-name-part-type="genus">Bidessus</tp:taxon-name-part> (<tp:taxon-name-part taxon-name-part-type="subgenus">Bidessodes</tp:taxon-name-part>) <tp:taxon-name-part taxon-name-part-type="species">subsignatus</tp:taxon-name-part></tp:taxon-name><comment>Zimmermann, 1921: 199; Blackwelder, 1944: 76.</comment></tp:nomenclature-citation><tp:nomenclature-citation><tp:taxon-name>
                <tp:taxon-name-part taxon-name-part-type="genus">Bidessodes</tp:taxon-name-part> <tp:taxon-name-part taxon-name-part-type="species">subsignatus</tp:taxon-name-part></tp:taxon-name><comment>, Young, 1969: 2.</comment></tp:nomenclature-citation><tp:nomenclature-citation><tp:taxon-name>
                <tp:taxon-name-part taxon-name-part-type="genus">Bidessodes</tp:taxon-name-part> (<tp:taxon-name-part taxon-name-part-type="subgenus">Bidessodes</tp:taxon-name-part>) <tp:taxon-name-part taxon-name-part-type="species">subsignatus</tp:taxon-name-part></tp:taxon-name><comment>, Young, 1986: 213; Biström, 1988: 7; Nilsson, 2016: 98.</comment></tp:nomenclature-citation></tp:nomenclature-citation-list></tp:nomenclature><tp:treatment-sec sec-type="diagnosis" id="SECID0EFECI"><title>Diagnosis.</title><p>This species lacks a carinate and spinous prosternum in either sex. The prosternal process is flat, the lateral margins are slightly convergent to the pointed apex. The male mesotibia is unmodified. The male metafemur and metatrochanter are unmodified (Fig. <xref ref-type="fig" rid="F5">91</xref>). The male abdominal ventrite <named-content xmlns:xlink="http://www.w3.org/1999/xlink" content-type="dwc:institutional_code" xlink:type="simple"><named-content content-type="dwc:institutional_code" xlink:type="simple">VI</named-content></named-content> is deeply indented laterally and apically impressed. The male median lobe in lateral aspect is slender and only slightly curved through most of its length to the apex which is abruptly curved and sharply <!--PageBreak--><!--PageBreak--><!--PageBreak--><!--PageBreak-->pointed with a subapical tooth (Fig. <xref ref-type="fig" rid="F5">88</xref>). In ventral aspect the median lobe is deeply bifid with irregular lateral rami which terminate apically in laterally directed hooks (Fig. <xref ref-type="fig" rid="F5">89</xref>). The lateral lobe in lateral aspect has a small basal portion with the apical portion moderately large, and apically with a broad dorsally directed rounded lobe (Fig. <xref ref-type="fig" rid="F5">90</xref>). This is a small species, only about 2 mm in length, with maculate elytra (Fig. <xref ref-type="fig" rid="F5">87</xref>).</p></tp:treatment-sec><tp:treatment-sec sec-type="distribution" id="SECID0ELFCI"><title>Distribution.</title><p>Known from Venezuela, Guyana and Brazil (Fig. <xref ref-type="fig" rid="F9">103</xref>).</p></tp:treatment-sec><tp:treatment-sec><!--Section generated to contain objects referenced in tp:taxon-treatment.--><fig id="F5" position="float" orientation="portrait"><label>Figures 82–96.</label><caption><p>
          <italic><tp:taxon-name><tp:taxon-name-part taxon-name-part-type="genus">Bidessodes</tp:taxon-name-part></tp:taxon-name></italic> species. <bold>82–86</bold> <italic><tp:taxon-name><tp:taxon-name-part taxon-name-part-type="genus">Bidessodes</tp:taxon-name-part> <tp:taxon-name-part taxon-name-part-type="species">semistriatus</tp:taxon-name-part></tp:taxon-name></italic> <bold>82</bold> dorsal habitus, scale = 1 mm <bold>83</bold> male genitalia <bold>83</bold> median lobe, right lateral aspect <bold>84</bold> median lobe, ventral aspect <bold>85</bold> right lateral lobe, right lateral aspect <bold>86</bold> left metatrochanter and metafemur, anterior aspect, scale = 0.25 mm <bold>87–91</bold> <italic><tp:taxon-name><tp:taxon-name-part taxon-name-part-type="genus">Bidessodes</tp:taxon-name-part> <tp:taxon-name-part taxon-name-part-type="species">subsignatus</tp:taxon-name-part></tp:taxon-name></italic> <bold>87</bold> dorsal habitus, scale = 1 mm <bold>88</bold> male genitalia <bold>88</bold> median lobe, right lateral aspect <bold>89</bold> median lobe, ventral aspect <bold>90</bold> right lateral lobe, right lateral aspect <bold>91</bold> left metatrochanter and metafemur, anterior aspect, scale = 0.25 mm <bold>92–96</bold> <italic><tp:taxon-name><tp:taxon-name-part taxon-name-part-type="genus">Bidessodes</tp:taxon-name-part> <tp:taxon-name-part taxon-name-part-type="species">zimmermanni</tp:taxon-name-part></tp:taxon-name></italic> <bold>92</bold> dorsal habitus, scale = 1 mm <bold>93</bold> male genitalia <bold>93</bold> median lobe, right lateral aspect <bold>94</bold> median lobe, ventral aspect <bold>95</bold> right lateral lobe, right lateral aspect <bold>96</bold> left metatrochanter and metafemur, anterior aspect, scale = 0.25 mm.</p></caption><graphic xmlns:xlink="http://www.w3.org/1999/xlink" xlink:href="zookeys-658-009-g005.jpg" position="float" orientation="portrait" xlink:type="simple" id="oo_123446.jpg"/></fig><fig id="F9" position="float" orientation="portrait"><label>Figures 103–104.</label><caption><p>Distributions of <italic><tp:taxon-name><tp:taxon-name-part taxon-name-part-type="genus">Bidessodes</tp:taxon-name-part></tp:taxon-name></italic> species based on examined specimens and published records.</p></caption><graphic xmlns:xlink="http://www.w3.org/1999/xlink" xlink:href="zookeys-658-009-g009.jpg" position="float" orientation="portrait" xlink:type="simple" id="oo_123452.jpg"/></fig></tp:treatment-sec></tp:taxon-treatment>
