# Supplementary material for: A review of the Neotropical genus Bidessodes Régimbart, 1895 including description of four new species (Coleoptera, Adephaga, Dytiscidae, Hydroporinae, Bidessini)
Source: Zookeys. 2017 Feb 22;(658):9–38. doi: 10.3897/zookeys.658.10928 (PMC5396571; doi:10.3897/zookeys.658.10928)
Supplement: XML Treatment for Bidessodes zimmermanni [file zookeys.658.10928-treatment21.xml]

<!DOCTYPE tp:taxon-treatment
  PUBLIC "-//TaxonX//DTD Taxonomic Treatment Publishing DTD v0 20100105//EN" "tax-treatment-NSO.dtd">
<tp:taxon-treatment xmlns:tp="http://www.plazi.org/taxpub"><tp:treatment-meta><kwd-group><label>Taxon classification</label><kwd><named-content content-type="kingdom">Animalia</named-content></kwd><kwd><named-content content-type="order">ORDO</named-content></kwd><kwd><named-content content-type="family">FAMILIA</named-content></kwd></kwd-group><mixed-citation publication-type="journal"><person-group><name><surname>Miller</surname><given-names>Kelly B.</given-names></name></person-group><article-title>A review of the Neotropical genus <italic><tp:taxon-name><tp:taxon-name-part taxon-name-part-type="genus">Bidessodes</tp:taxon-name-part></tp:taxon-name></italic> Régimbart, 1895 including description of four new species (<tp:taxon-name><tp:taxon-name-part taxon-name-part-type="order">Coleoptera</tp:taxon-name-part></tp:taxon-name>, <tp:taxon-name><tp:taxon-name-part taxon-name-part-type="suborder">Adephaga</tp:taxon-name-part></tp:taxon-name>, <tp:taxon-name><tp:taxon-name-part taxon-name-part-type="family">Dytiscidae</tp:taxon-name-part></tp:taxon-name>, <tp:taxon-name><tp:taxon-name-part taxon-name-part-type="subfamily">Hydroporinae</tp:taxon-name-part></tp:taxon-name>, <tp:taxon-name><tp:taxon-name-part taxon-name-part-type="tribe">Bidessini</tp:taxon-name-part></tp:taxon-name>)</article-title><source>Zookeys</source><day>22</day><month>2</month><year>2017</year><volume>2017</volume><issue>658</issue><fpage>9</fpage><lpage>38</lpage><pub-id pub-id-type="doi">10.3897/zookeys.658.10928</pub-id></mixed-citation></tp:treatment-meta><tp:nomenclature><tp:taxon-name>
            <tp:taxon-name-part taxon-name-part-type="genus">Bidessodes</tp:taxon-name-part>
            <tp:taxon-name-part taxon-name-part-type="species">zimmermanni</tp:taxon-name-part>
          </tp:taxon-name><tp:taxon-authority>Hájek, 2012</tp:taxon-authority><xref ref-type="fig" rid="F5">Figs 92–96</xref><xref ref-type="fig" rid="F9">, 103</xref><tp:nomenclature-citation-list><tp:nomenclature-citation><tp:taxon-name>
                <tp:taxon-name-part taxon-name-part-type="genus">Bidessus</tp:taxon-name-part> (<tp:taxon-name-part taxon-name-part-type="subgenus">Bidessodes</tp:taxon-name-part>) <tp:taxon-name-part taxon-name-part-type="species">plicatus</tp:taxon-name-part></tp:taxon-name><comment>Zimmermann, 1921: 199; Blackwelder, 1944: 76; preoccupied, replaced by <tp:taxon-name><tp:taxon-name-part taxon-name-part-type="genus">Bidessodes</tp:taxon-name-part> <tp:taxon-name-part taxon-name-part-type="species">zimmermanni</tp:taxon-name-part></tp:taxon-name> Hájek, 2012.</comment></tp:nomenclature-citation><tp:nomenclature-citation><tp:taxon-name>
                <tp:taxon-name-part taxon-name-part-type="genus">Bidessodes</tp:taxon-name-part> <tp:taxon-name-part taxon-name-part-type="species">plicatus</tp:taxon-name-part></tp:taxon-name><comment>, Young, 1969: 2.</comment></tp:nomenclature-citation><tp:nomenclature-citation><tp:taxon-name>
                <tp:taxon-name-part taxon-name-part-type="genus">Bidessodes</tp:taxon-name-part> (<tp:taxon-name-part taxon-name-part-type="subgenus">Bidessodes</tp:taxon-name-part>) <tp:taxon-name-part taxon-name-part-type="species">plicatus</tp:taxon-name-part></tp:taxon-name><comment>, Young, 1986: 218; Biström, 1988: 7.</comment></tp:nomenclature-citation><tp:nomenclature-citation><tp:taxon-name>
                <tp:taxon-name-part taxon-name-part-type="genus">Bidessodes</tp:taxon-name-part> <tp:taxon-name-part taxon-name-part-type="species">zimmermanni</tp:taxon-name-part></tp:taxon-name><comment>Hájek, 2012: 67; Nilsson, 2016: 98; replacement for <tp:taxon-name><tp:taxon-name-part taxon-name-part-type="genus">Bidessus</tp:taxon-name-part> <tp:taxon-name-part taxon-name-part-type="species">plicatus</tp:taxon-name-part></tp:taxon-name> Zimmermann, 1921.</comment></tp:nomenclature-citation></tp:nomenclature-citation-list></tp:nomenclature><tp:treatment-sec sec-type="diagnosis" id="SECID0EQJCI"><title>Diagnosis.</title><p>This species lacks a carinate and spinous prosternum in males and females. The terminal visible abdominal ventrite is broadly impressed apically. The male mesofemur is apically somewhat swollen. The male mesotibia is basally bent. The male metatibia and metatrochanter are relatively unmodified (Fig. <xref ref-type="fig" rid="F5">96</xref>). The male median lobe in lateral aspect is evenly curved, somewhat expanded medially and apically narrowly rounded (Fig. <xref ref-type="fig" rid="F5">93</xref>). In ventral aspect the median lobe is narrow and apically simple with short setae (Fig. <xref ref-type="fig" rid="F5">94</xref>). The lateral lobe in lateral aspect has the basal segment short and irregularly sinuate, the apical portion is extremely large, elongate subtriangular and sinuate with the apex sharply pointed (Fig. <xref ref-type="fig" rid="F5">95</xref>).</p></tp:treatment-sec><tp:treatment-sec sec-type="distribution" id="SECID0EGKCI"><title>Distribution.</title><p>This species is only known from Mato Grosso, Brazil (Fig. <xref ref-type="fig" rid="F9">103</xref>).</p><sec sec-type="Checklist of species in Bidessodes" id="SECID0EQKCI"><title>Checklist of species in <italic><tp:taxon-name><tp:taxon-name-part taxon-name-part-type="genus">Bidessodes</tp:taxon-name-part></tp:taxon-name></italic></title><p>
              <bold><italic><tp:taxon-name><tp:taxon-name-part taxon-name-part-type="genus">Bidessodes</tp:taxon-name-part></tp:taxon-name></italic> Régimbart, 1895</bold>
            </p><p>
              <italic><tp:taxon-name><tp:taxon-name-part taxon-name-part-type="genus">Bidessodes</tp:taxon-name-part> <tp:taxon-name-part taxon-name-part-type="species">acharistus</tp:taxon-name-part></tp:taxon-name></italic> Young, 1986</p><p>
              <italic><tp:taxon-name><tp:taxon-name-part taxon-name-part-type="genus">Bidessodes</tp:taxon-name-part> <tp:taxon-name-part taxon-name-part-type="species">charaxinus</tp:taxon-name-part></tp:taxon-name></italic> Young, 1986</p><p>
              <italic><tp:taxon-name><tp:taxon-name-part taxon-name-part-type="genus">Bidessodes</tp:taxon-name-part> <tp:taxon-name-part taxon-name-part-type="species">chlorus</tp:taxon-name-part></tp:taxon-name></italic> <bold>sp. n.</bold></p><p>
              <italic><tp:taxon-name><tp:taxon-name-part taxon-name-part-type="genus">Bidessodes</tp:taxon-name-part> <tp:taxon-name-part taxon-name-part-type="species">demarcoi</tp:taxon-name-part></tp:taxon-name></italic> Braga &amp; Ferreira-Jr., 2009</p><p>
              <italic><tp:taxon-name><tp:taxon-name-part taxon-name-part-type="genus">Bidessus</tp:taxon-name-part> <tp:taxon-name-part taxon-name-part-type="species">elongatus</tp:taxon-name-part></tp:taxon-name></italic> (Sharp, 1882) (<italic><tp:taxon-name><tp:taxon-name-part taxon-name-part-type="genus">Bidessus</tp:taxon-name-part></tp:taxon-name></italic>)</p><p>
              <italic><tp:taxon-name><tp:taxon-name-part taxon-name-part-type="genus">Bidessodes</tp:taxon-name-part> <tp:taxon-name-part taxon-name-part-type="species">erythros</tp:taxon-name-part></tp:taxon-name></italic> <bold>sp. n.</bold></p><p>
              <italic><tp:taxon-name><tp:taxon-name-part taxon-name-part-type="genus">Bidessodes</tp:taxon-name-part> <tp:taxon-name-part taxon-name-part-type="species">evanidus</tp:taxon-name-part></tp:taxon-name></italic> Young, 1986</p><p>
              <italic><tp:taxon-name><tp:taxon-name-part taxon-name-part-type="genus">Bidessodes</tp:taxon-name-part> <tp:taxon-name-part taxon-name-part-type="species">fragilis</tp:taxon-name-part></tp:taxon-name></italic> Régimbart, 1900</p><p>
              <italic><tp:taxon-name><tp:taxon-name-part taxon-name-part-type="genus">Bidessodes</tp:taxon-name-part> <tp:taxon-name-part taxon-name-part-type="species">franki</tp:taxon-name-part></tp:taxon-name></italic> (Spangler, 1981) (<italic><tp:taxon-name><tp:taxon-name-part taxon-name-part-type="genus">Youngulus</tp:taxon-name-part></tp:taxon-name></italic>)</p><p>
              <italic><tp:taxon-name><tp:taxon-name-part taxon-name-part-type="genus">Bidessodes</tp:taxon-name-part> <tp:taxon-name-part taxon-name-part-type="species">hamadae</tp:taxon-name-part></tp:taxon-name></italic> Braga &amp; Ferreira-Jr., 2009</p><!--PageBreak--><p>
              <italic><tp:taxon-name><tp:taxon-name-part taxon-name-part-type="genus">Bidessodes</tp:taxon-name-part> <tp:taxon-name-part taxon-name-part-type="species">hygrobius</tp:taxon-name-part></tp:taxon-name></italic> Young, 1986</p><p>
              <italic><tp:taxon-name><tp:taxon-name-part taxon-name-part-type="genus">Bidessodes</tp:taxon-name-part> <tp:taxon-name-part taxon-name-part-type="species">jucundus</tp:taxon-name-part></tp:taxon-name></italic> Young, 1986</p><p>
              <italic><tp:taxon-name><tp:taxon-name-part taxon-name-part-type="genus">Bidessus</tp:taxon-name-part> <tp:taxon-name-part taxon-name-part-type="species">knischi</tp:taxon-name-part></tp:taxon-name></italic> (Zimmermann, 1921) (<italic><tp:taxon-name><tp:taxon-name-part taxon-name-part-type="genus">Bidessus</tp:taxon-name-part></tp:taxon-name></italic>)</p><p>=<italic><tp:taxon-name><tp:taxon-name-part taxon-name-part-type="genus">Hughbosdinius</tp:taxon-name-part> <tp:taxon-name-part taxon-name-part-type="species">leechi</tp:taxon-name-part></tp:taxon-name></italic> Spangler, 1981</p><p>
              <italic><tp:taxon-name><tp:taxon-name-part taxon-name-part-type="genus">Bidessodes</tp:taxon-name-part> <tp:taxon-name-part taxon-name-part-type="species">leukus</tp:taxon-name-part></tp:taxon-name></italic> <bold>sp. n.</bold></p><p>
              <italic><tp:taxon-name><tp:taxon-name-part taxon-name-part-type="genus">Bidessodes</tp:taxon-name-part> <tp:taxon-name-part taxon-name-part-type="species">melas</tp:taxon-name-part></tp:taxon-name></italic> <bold>sp. n.</bold></p><p>
              <italic><tp:taxon-name><tp:taxon-name-part taxon-name-part-type="genus">Bidessodes</tp:taxon-name-part> <tp:taxon-name-part taxon-name-part-type="species">nessimiani</tp:taxon-name-part></tp:taxon-name></italic> Braga &amp; Ferreira-Jr., 2009</p><p>
              <italic><tp:taxon-name><tp:taxon-name-part taxon-name-part-type="genus">Bidessus</tp:taxon-name-part> <tp:taxon-name-part taxon-name-part-type="species">obscuripennis</tp:taxon-name-part></tp:taxon-name></italic> (Zimmermann, 1921) (<italic><tp:taxon-name><tp:taxon-name-part taxon-name-part-type="genus">Bidessus</tp:taxon-name-part></tp:taxon-name></italic>)</p><p>
              <italic><tp:taxon-name><tp:taxon-name-part taxon-name-part-type="genus">Bidessodes</tp:taxon-name-part> <tp:taxon-name-part taxon-name-part-type="species">semistriatus</tp:taxon-name-part></tp:taxon-name></italic> Régimbart, 1900</p><p>
              <italic><tp:taxon-name><tp:taxon-name-part taxon-name-part-type="genus">Bidessus</tp:taxon-name-part> <tp:taxon-name-part taxon-name-part-type="species">subsignatus</tp:taxon-name-part></tp:taxon-name></italic> (Zimmermann, 1921) (<italic><tp:taxon-name><tp:taxon-name-part taxon-name-part-type="genus">Bidessus</tp:taxon-name-part></tp:taxon-name></italic>)</p><p>
              <italic><tp:taxon-name><tp:taxon-name-part taxon-name-part-type="genus">Bidessodes</tp:taxon-name-part> <tp:taxon-name-part taxon-name-part-type="species">zimmermanni</tp:taxon-name-part></tp:taxon-name></italic> Hájek, 2012</p><p>=<italic><tp:taxon-name><tp:taxon-name-part taxon-name-part-type="genus">Bidessus</tp:taxon-name-part> <tp:taxon-name-part taxon-name-part-type="species">plicatus</tp:taxon-name-part></tp:taxon-name></italic> Zimmermann, 1921</p><fig id="F6" position="float" orientation="portrait"><label>Figures 97–98.</label><caption><p>Distributions of <italic><tp:taxon-name><tp:taxon-name-part taxon-name-part-type="genus">Bidessodes</tp:taxon-name-part></tp:taxon-name></italic> species based on examined specimens and published records.</p></caption><graphic xmlns:xlink="http://www.w3.org/1999/xlink" xlink:href="zookeys-658-009-g006.jpg" position="float" orientation="portrait" xlink:type="simple" id="oo_123447.jpg"/></fig><fig id="F7" position="float" orientation="portrait"><label>Figures 99–100.</label><caption><p>Distributions of <italic><tp:taxon-name><tp:taxon-name-part taxon-name-part-type="genus">Bidessodes</tp:taxon-name-part></tp:taxon-name></italic> species based on examined specimens and published records.</p></caption><graphic xmlns:xlink="http://www.w3.org/1999/xlink" xlink:href="zookeys-658-009-g007.jpg" position="float" orientation="portrait" xlink:type="simple" id="oo_123448.jpg"/></fig><fig id="F8" position="float" orientation="portrait"><label>Figures 101–102.</label><caption><p>Distributions of <italic><tp:taxon-name><tp:taxon-name-part taxon-name-part-type="genus">Bidessodes</tp:taxon-name-part></tp:taxon-name></italic> species based on examined specimens and published records.</p></caption><graphic xmlns:xlink="http://www.w3.org/1999/xlink" xlink:href="zookeys-658-009-g008.jpg" position="float" orientation="portrait" xlink:type="simple" id="oo_123450.jpg"/></fig><fig id="F9" position="float" orientation="portrait"><label>Figures 103–104.</label><caption><p>Distributions of <italic><tp:taxon-name><tp:taxon-name-part taxon-name-part-type="genus">Bidessodes</tp:taxon-name-part></tp:taxon-name></italic> species based on examined specimens and published records.</p></caption><graphic xmlns:xlink="http://www.w3.org/1999/xlink" xlink:href="zookeys-658-009-g009.jpg" position="float" orientation="portrait" xlink:type="simple" id="oo_123452.jpg"/></fig></sec></tp:treatment-sec><tp:treatment-sec><!--Section generated to contain objects referenced in tp:taxon-treatment.--><fig id="F5" position="float" orientation="portrait"><label>Figures 82–96.</label><caption><p>
          <italic><tp:taxon-name><tp:taxon-name-part taxon-name-part-type="genus">Bidessodes</tp:taxon-name-part></tp:taxon-name></italic> species. <bold>82–86</bold> <italic><tp:taxon-name><tp:taxon-name-part taxon-name-part-type="genus">Bidessodes</tp:taxon-name-part> <tp:taxon-name-part taxon-name-part-type="species">semistriatus</tp:taxon-name-part></tp:taxon-name></italic> <bold>82</bold> dorsal habitus, scale = 1 mm <bold>83</bold> male genitalia <bold>83</bold> median lobe, right lateral aspect <bold>84</bold> median lobe, ventral aspect <bold>85</bold> right lateral lobe, right lateral aspect <bold>86</bold> left metatrochanter and metafemur, anterior aspect, scale = 0.25 mm <bold>87–91</bold> <italic><tp:taxon-name><tp:taxon-name-part taxon-name-part-type="genus">Bidessodes</tp:taxon-name-part> <tp:taxon-name-part taxon-name-part-type="species">subsignatus</tp:taxon-name-part></tp:taxon-name></italic> <bold>87</bold> dorsal habitus, scale = 1 mm <bold>88</bold> male genitalia <bold>88</bold> median lobe, right lateral aspect <bold>89</bold> median lobe, ventral aspect <bold>90</bold> right lateral lobe, right lateral aspect <bold>91</bold> left metatrochanter and metafemur, anterior aspect, scale = 0.25 mm <bold>92–96</bold> <italic><tp:taxon-name><tp:taxon-name-part taxon-name-part-type="genus">Bidessodes</tp:taxon-name-part> <tp:taxon-name-part taxon-name-part-type="species">zimmermanni</tp:taxon-name-part></tp:taxon-name></italic> <bold>92</bold> dorsal habitus, scale = 1 mm <bold>93</bold> male genitalia <bold>93</bold> median lobe, right lateral aspect <bold>94</bold> median lobe, ventral aspect <bold>95</bold> right lateral lobe, right lateral aspect <bold>96</bold> left metatrochanter and metafemur, anterior aspect, scale = 0.25 mm.</p></caption><graphic xmlns:xlink="http://www.w3.org/1999/xlink" xlink:href="zookeys-658-009-g005.jpg" position="float" orientation="portrait" xlink:type="simple" id="oo_123446.jpg"/></fig></tp:treatment-sec></tp:taxon-treatment>
